# Supplementary material for: 1,4-Bis[4-(dimethyl­silyl)phen­yl]benzene
Source: Acta Crystallogr Sect E Struct Rep Online. 2010 Mar 27;66(Pt 4):o971. doi: 10.1107/S1600536810010883 (PMC2984042; doi:10.1107/S1600536810010883)
Supplement: Supplementary file 1 [file e-66-0o971-sup1.cif]

##############################################################################
###                                                                        ###
###        Electronic paper (Acta Crystallographica Section E)             ###
###                                                                        ###
##############################################################################
#                                                                            #
# This CIF contains the data in a paper accepted for publication in Acta     #
# Crystallographica Section E. It conforms to the requirements of Notes      #
# for Authors for Section E, and has been peer reviewed under the auspices   #
# of the IUCr Commission on Journals.                                        #
#                                                                            #
# Full details of the Crystallographic Information File format               #
# are given in the paper "The Crystallographic Information File (CIF):       #
# a New Standard Archive File for Crystallography" by S. R. Hall, F. H.      #
# Allen and I. D. Brown [Acta Cryst. (1991), A47, 655-685].                  #
#                                                                            #
# The current version of the core CIF dictionary is obtainable from          #
# ftp://ftp.iucr.org/pub/cif_core.dic. The current version number is 2.4.    #
#                                                                            #
# Software is freely available for graphical display of the structure(s) in  #
# this CIF.  For information consult the CIF home page http://www.iucr.org/  #
# cif/home.html                                                              #
#                                                                            #
# This file may be used for bona fide research purposes within the           #
# scientific community so long as proper attribution is given to the journal # 
# article from which it was obtained.                                        #
#                                                                            #
##############################################################################
                                             
data_global
_audit_creation_method     SHELXL-97
_journal_date_recd_electronic     2010-02-24
_journal_date_accepted     2010-03-23
_journal_name_full     'Acta Crystallographica, Section E'
_journal_year     2010
_journal_volume     66
_journal_issue      4
_journal_page_first     o971
_journal_page_last     o971
_journal_paper_category     QO
_journal_coeditor_code     FB2186
_publ_contact_author_name     'Prof. Cai-Hong Xu'
_publ_contact_author_address
;
    Beijing National Laboratory for Molecular Sciences(BNLMS),
    Institute of Chemistry, Chinese Academy of Sciences
    Beijing 100190
    People's Republic of China
;
_publ_contact_author_email     'caihong@iccas.ac.cn'
_publ_contact_author_fax     '861062554487'
_publ_contact_author_phone     '861062554487'
_publ_section_title
;
1,4-Bis[4-(dimethylsilyl)phenyl]benzene
;
loop_
    _publ_author_name
    _publ_author_address
    'Lei Fang'
;   Beijing National Laboratory for Molecular Sciences(BNLMS),
    Institute of Chemistry, Chinese Academy of Sciences
    Beijing 100190
    People's Republic of China
    and
    Graduate School of the Chinese Academy of Sciences
    Beijing 100049
    People's Republic of China
;
    'Rui Wang'
;   Beijing National Laboratory for Molecular Sciences(BNLMS),
    Institute of Chemistry, Chinese Academy of Sciences
    Beijing 100190
    People's Republic of China
    and
    Graduate School of the Chinese Academy of Sciences
    Beijing 100049
    People's Republic of China
;
    'Li-Min Chen'
;   Beijing National Laboratory for Molecular Sciences(BNLMS),
    Institute of Chemistry, Chinese Academy of Sciences
    Beijing 100190
    People's Republic of China
;
    'Cai-Hong Xu'
;   Beijing National Laboratory for Molecular Sciences(BNLMS),
    Institute of Chemistry, Chinese Academy of Sciences
    Beijing 100190
    People's Republic of China
;
    'Shu-Hong Li'
;   School of Chemical and Environmental Engineering
    Beijing Technology and
    Business University
    Beijing 100037
    People's Republic of China
;
data_I
_audit_creation_method     SHELXL-97
_chemical_name_systematic
;
1,4-Bis[4-(dimethylsilyl)phenyl]benzene
;
_chemical_name_common     ?
_chemical_formula_moiety     'C22 H26 Si2'
_chemical_formula_sum     'C22 H26 Si2'
_chemical_formula_iupac     'C22 H26 Si2'
_chemical_formula_weight     346.61
_chemical_melting_point     ?
_symmetry_cell_setting     monoclinic
_symmetry_space_group_name_H-M     'P 21/c'
_symmetry_space_group_name_Hall     '-P 2ybc'
loop_
    _symmetry_equiv_pos_as_xyz
    'x, y, z'
    '-x, y+1/2, -z+1/2'
    '-x, -y, -z'
    'x, -y-1/2, z-1/2'
_cell_length_a     15.143(3)
_cell_length_b     7.7263(15)
_cell_length_c     9.1285(18)
_cell_angle_alpha     90.00
_cell_angle_beta     107.52(3)
_cell_angle_gamma     90.00
_cell_volume     1018.5(3)
_cell_formula_units_Z     2
_cell_measurement_reflns_used     347
_cell_measurement_theta_min     2.17
_cell_measurement_theta_max     27.48
_cell_measurement_temperature     173(2)
_exptl_crystal_description     plate
_exptl_crystal_colour     colorless
_exptl_crystal_size_max     0.20
_exptl_crystal_size_mid     0.18
_exptl_crystal_size_min     0.08
_exptl_crystal_density_diffrn     1.130
_exptl_crystal_density_meas     ?
_exptl_crystal_density_method     'not measured'
_exptl_crystal_F_000     372
_exptl_absorpt_coefficient_mu     0.175
_exptl_absorpt_correction_type     'multi-scan'
_exptl_absorpt_process_details     '(CrystalClear; Rigaku, 2008)'
_exptl_absorpt_correction_T_min     0.9659
_exptl_absorpt_correction_T_max     0.9862
_exptl_special_details
;
;
_diffrn_ambient_temperature     173(2)
_diffrn_radiation_type     MoK\a
_diffrn_radiation_wavelength     0.71073
_diffrn_radiation_source     'fine-focus sealed tube'
_diffrn_radiation_monochromator     graphite
_diffrn_measurement_device_type     'Rigaku Saturn724+ CCD'
_diffrn_measurement_method     '\w scans at fixed \c = 45\%'
_diffrn_detector_area_resol_mean     ?
_diffrn_reflns_number     7661
_diffrn_reflns_av_R_equivalents     0.0434
_diffrn_reflns_av_sigmaI/netI     0.0407
_diffrn_reflns_theta_min     2.82
_diffrn_reflns_theta_max     27.00
_diffrn_reflns_theta_full     27.00
_diffrn_measured_fraction_theta_max     0.998
_diffrn_measured_fraction_theta_full     0.998
_diffrn_reflns_limit_h_min     -19
_diffrn_reflns_limit_h_max     19
_diffrn_reflns_limit_k_min     -9
_diffrn_reflns_limit_k_max     9
_diffrn_reflns_limit_l_min     -7
_diffrn_reflns_limit_l_max     11
_diffrn_standards_number     0
_diffrn_standards_interval_count     .
_diffrn_standards_interval_time     .
_diffrn_standards_decay_%     ?
_refine_special_details
;
Refinement of <i>F</i>^2^ against ALL reflections. The weighted <i>R</i>-factor
wR and goodness of fit <i>S</i> are based on <i>F</i>^2^, conventional
<i>R</i>-factors <i>R</i> are based on <i>F</i>, with <i>F</i> set to zero for
negative <i>F</i>^2^. The threshold expression of <i>F</i>^2^ >
\s(<i>F</i>^2^) is used only for calculating <i>R</i>-factors(gt) etc. and is
not relevant to the choice of reflections for refinement. <i>R</i>-factors
based on <i>F</i>^2^ are statistically about twice as large as those based on
<i>F</i>, and <i>R</i>- factors based on ALL data will be even larger.
;
_reflns_number_total     2218
_reflns_number_gt     1937
_reflns_threshold_expression     I>2sigma(I)
_refine_ls_structure_factor_coef     Fsqd
_refine_ls_matrix_type     full
_refine_ls_R_factor_all     0.0833
_refine_ls_R_factor_gt     0.0707
_refine_ls_wR_factor_gt     0.1278
_refine_ls_wR_factor_ref     0.1333
_refine_ls_goodness_of_fit_ref     1.207
_refine_ls_restrained_S_all     1.207
_refine_ls_number_reflns     2218
_refine_ls_number_parameters     115
_refine_ls_number_restraints     0
_refine_ls_number_constraints     46
_refine_ls_hydrogen_treatment     mixed
_refine_ls_weighting_scheme     calc
_refine_ls_weighting_details
         'calc w=1/[\s^2^(Fo^2^)+(0.0276P)^2^+0.8805P] where P=(Fo^2^+2Fc^2^)/3'
_atom_sites_solution_hydrogens     difmap
_atom_sites_solution_primary     direct
_atom_sites_solution_secondary     difmap
_refine_ls_shift/su_max     0.000
_refine_ls_shift/su_mean     0.000
_refine_diff_density_max     0.313
_refine_diff_density_min     -0.215
_refine_ls_extinction_method     none
_refine_ls_extinction_coef     ?
loop_
    _atom_type_symbol
    _atom_type_description
    _atom_type_scat_dispersion_real
    _atom_type_scat_dispersion_imag
    _atom_type_scat_source
    'C' 'C' 0.0033 0.0016
                         'International Tables Vol C Tables 4.2.6.8 and 6.1.1.4'
    'H' 'H' 0.0000 0.0000
                         'International Tables Vol C Tables 4.2.6.8 and 6.1.1.4'
    'Si' 'Si' 0.0817 0.0704
                         'International Tables Vol C Tables 4.2.6.8 and 6.1.1.4'
_computing_data_collection     'CrystalClear (Rigaku, 2008)'
_computing_cell_refinement     'CrystalClear (Rigaku, 2008)'
_computing_data_reduction     'CrystalClear (Rigaku, 2008)'
_computing_structure_solution     'SHELXS97 (Sheldrick, 2008)'
_computing_structure_refinement     'SHELXL97 (Sheldrick, 2008)'
_computing_molecular_graphics     'ORTEPIII (Burnett & Johnson, 1996)'
_computing_publication_material     'SHELXL97 (Sheldrick, 2008)'
loop_
    _atom_site_type_symbol
    _atom_site_label
    _atom_site_fract_x
    _atom_site_fract_y
    _atom_site_fract_z
    _atom_site_U_iso_or_equiv
    _atom_site_adp_type
    _atom_site_calc_flag
    _atom_site_refinement_flags
    _atom_site_occupancy
    _atom_site_disorder_assembly
    _atom_site_disorder_group
    Si Si1 0.35065(5) 0.48948(10) 0.54899(8) 0.0361(2) Uani d . 1 . .
    C C1 0.26293(17) 0.4896(3) 0.6572(3) 0.0312(5) Uani d . 1 . .
    C C2 0.17225(18) 0.4309(3) 0.5939(3) 0.0341(6) Uani d . 1 . .
    H H2A 0.1533 0.3895 0.4911 0.041 Uiso calc R 1 . .
    C C3 0.10866(17) 0.4313(3) 0.6768(3) 0.0338(6) Uani d . 1 . .
    H H3A 0.0474 0.3906 0.6299 0.041 Uiso calc R 1 . .
    C C4 0.13394(16) 0.4907(3) 0.8282(3) 0.0288(5) Uani d . 1 . .
    C C5 0.22485(18) 0.5474(4) 0.8935(3) 0.0357(6) Uani d . 1 . .
    H H5A 0.2441 0.5869 0.9968 0.043 Uiso calc R 1 . .
    C C6 0.28736(18) 0.5469(4) 0.8098(3) 0.0365(6) Uani d . 1 . .
    H H6A 0.3487 0.5866 0.8572 0.044 Uiso calc R 1 . .
    C C7 0.4368(2) 0.3127(5) 0.6203(4) 0.0660(11) Uani d . 1 . .
    H H7A 0.4832 0.3164 0.5651 0.099 Uiso calc R 1 . .
    H H7B 0.4051 0.2006 0.6028 0.099 Uiso calc R 1 . .
    H H7C 0.4674 0.3283 0.7305 0.099 Uiso calc R 1 . .
    C C8 0.2933(2) 0.4691(4) 0.3401(3) 0.0468(7) Uani d . 1 . .
    H H8A 0.2475 0.5617 0.3060 0.070 Uiso calc R 1 . .
    H H8B 0.2624 0.3565 0.3182 0.070 Uiso calc R 1 . .
    H H8C 0.3398 0.4785 0.2854 0.070 Uiso calc R 1 . .
    C C9 0.06529(16) 0.4952(3) 0.9166(3) 0.0292(5) Uani d . 1 . .
    C C10 0.07421(17) 0.6139(3) 1.0364(3) 0.0319(6) Uani d . 1 . .
    H H10A 0.1249 0.6924 1.0622 0.038 Uiso calc R 1 . .
    C C11 0.01023(17) 0.6186(3) 1.1179(3) 0.0322(6) Uani d . 1 . .
    H H11A 0.0178 0.7004 1.1985 0.039 Uiso calc R 1 . .
    H H1 0.3948(17) 0.649(3) 0.578(3) 0.036(7) Uiso d . 1 . .
loop_
    _atom_site_aniso_label
    _atom_site_aniso_U_11
    _atom_site_aniso_U_22
    _atom_site_aniso_U_33
    _atom_site_aniso_U_12
    _atom_site_aniso_U_13
    _atom_site_aniso_U_23
    Si1 0.0341(4) 0.0455(5) 0.0312(4) -0.0040(3) 0.0137(3) 0.0030(3)
    C1 0.0319(13) 0.0320(13) 0.0314(12) 0.0010(11) 0.0119(10) 0.0015(11)
    C2 0.0384(14) 0.0381(14) 0.0266(12) -0.0009(12) 0.0113(11) -0.0023(11)
    C3 0.0295(13) 0.0366(14) 0.0345(14) -0.0019(11) 0.0085(11) -0.0027(11)
    C4 0.0300(12) 0.0265(12) 0.0298(12) 0.0007(10) 0.0086(9) -0.0002(10)
    C5 0.0359(14) 0.0432(16) 0.0281(13) -0.0026(12) 0.0100(10) -0.0044(11)
    C6 0.0308(13) 0.0426(15) 0.0364(14) -0.0037(12) 0.0106(11) -0.0023(12)
    C7 0.0479(19) 0.094(3) 0.065(2) 0.0250(19) 0.0313(17) 0.026(2)
    C8 0.0528(18) 0.0535(19) 0.0370(15) -0.0004(15) 0.0178(13) -0.0022(13)
    C9 0.0294(12) 0.0298(13) 0.0280(11) 0.0030(11) 0.0079(9) 0.0045(10)
    C10 0.0295(12) 0.0337(13) 0.0319(13) -0.0033(11) 0.0082(10) -0.0032(10)
    C11 0.0351(14) 0.0331(14) 0.0287(12) -0.0025(11) 0.0101(11) -0.0037(10)
_geom_special_details
;
All esds (except the esd in the dihedral angle between two l.s. planes) are
estimated using the full covariance matrix. The cell esds are taken into
account individually in the estimation of esds in distances, angles and
torsion angles; correlations between esds in cell parameters are only used
when they are defined by crystal symmetry. An approximate (isotropic)
treatment of cell esds is used for estimating esds involving l.s. planes.
;
loop_
    _geom_bond_atom_site_label_1
    _geom_bond_atom_site_label_2
    _geom_bond_site_symmetry_2
    _geom_bond_distance
    _geom_bond_publ_flag
    Si1 C8 . 1.848(3) ?
    Si1 C7 . 1.865(3) ?
    Si1 C1 . 1.879(2) ?
    Si1 H1 . 1.39(3) ?
    C1 C2 . 1.395(3) ?
    C1 C6 . 1.401(3) ?
    C2 C3 . 1.393(3) ?
    C2 H2A . 0.9500 ?
    C3 C4 . 1.396(3) ?
    C3 H3A . 0.9500 ?
    C4 C5 . 1.396(3) ?
    C4 C9 . 1.496(3) ?
    C5 C6 . 1.384(3) ?
    C5 H5A . 0.9500 ?
    C6 H6A . 0.9500 ?
    C7 H7A . 0.9800 ?
    C7 H7B . 0.9800 ?
    C7 H7C . 0.9800 ?
    C8 H8A . 0.9800 ?
    C8 H8B . 0.9800 ?
    C8 H8C . 0.9800 ?
    C9 C11 3_567 1.401(3) ?
    C9 C10 . 1.402(3) ?
    C10 C11 . 1.388(3) ?
    C10 H10A . 0.9500 ?
    C11 C9 3_567 1.401(3) ?
    C11 H11A . 0.9500 ?
loop_
    _geom_angle_atom_site_label_1
    _geom_angle_atom_site_label_2
    _geom_angle_atom_site_label_3
    _geom_angle_site_symmetry_1
    _geom_angle_site_symmetry_3
    _geom_angle
    _geom_angle_publ_flag
    C8 Si1 C7 . . 111.07(16) ?
    C8 Si1 C1 . . 110.83(12) ?
    C7 Si1 C1 . . 110.34(13) ?
    C8 Si1 H1 . . 108.8(10) ?
    C7 Si1 H1 . . 109.7(10) ?
    C1 Si1 H1 . . 106.0(10) ?
    C2 C1 C6 . . 116.6(2) ?
    C2 C1 Si1 . . 123.04(18) ?
    C6 C1 Si1 . . 120.39(19) ?
    C3 C2 C1 . . 122.0(2) ?
    C3 C2 H2A . . 119.0 ?
    C1 C2 H2A . . 119.0 ?
    C2 C3 C4 . . 120.7(2) ?
    C2 C3 H3A . . 119.7 ?
    C4 C3 H3A . . 119.7 ?
    C5 C4 C3 . . 117.8(2) ?
    C5 C4 C9 . . 121.3(2) ?
    C3 C4 C9 . . 120.9(2) ?
    C6 C5 C4 . . 121.0(2) ?
    C6 C5 H5A . . 119.5 ?
    C4 C5 H5A . . 119.5 ?
    C5 C6 C1 . . 122.0(2) ?
    C5 C6 H6A . . 119.0 ?
    C1 C6 H6A . . 119.0 ?
    Si1 C7 H7A . . 109.5 ?
    Si1 C7 H7B . . 109.5 ?
    H7A C7 H7B . . 109.5 ?
    Si1 C7 H7C . . 109.5 ?
    H7A C7 H7C . . 109.5 ?
    H7B C7 H7C . . 109.5 ?
    Si1 C8 H8A . . 109.5 ?
    Si1 C8 H8B . . 109.5 ?
    H8A C8 H8B . . 109.5 ?
    Si1 C8 H8C . . 109.5 ?
    H8A C8 H8C . . 109.5 ?
    H8B C8 H8C . . 109.5 ?
    C11 C9 C10 3_567 . 117.8(2) ?
    C11 C9 C4 3_567 . 121.1(2) ?
    C10 C9 C4 . . 121.1(2) ?
    C11 C10 C9 . . 121.1(2) ?
    C11 C10 H10A . . 119.5 ?
    C9 C10 H10A . . 119.5 ?
    C10 C11 C9 . 3_567 121.1(2) ?
    C10 C11 H11A . . 119.4 ?
    C9 C11 H11A 3_567 . 119.4 ?
loop_
    _geom_torsion_atom_site_label_1
    _geom_torsion_atom_site_label_2
    _geom_torsion_atom_site_label_3
    _geom_torsion_atom_site_label_4
    _geom_torsion_site_symmetry_1
    _geom_torsion_site_symmetry_2
    _geom_torsion_site_symmetry_3
    _geom_torsion_site_symmetry_4
    _geom_torsion
    _geom_torsion_publ_flag
    C8 Si1 C1 C2 . . . . 17.6(3) ?
    C7 Si1 C1 C2 . . . . -105.9(3) ?
    C8 Si1 C1 C6 . . . . -163.7(2) ?
    C7 Si1 C1 C6 . . . . 72.8(3) ?
    C6 C1 C2 C3 . . . . 0.8(4) ?
    Si1 C1 C2 C3 . . . . 179.6(2) ?
    C1 C2 C3 C4 . . . . -0.2(4) ?
    C2 C3 C4 C5 . . . . -0.7(4) ?
    C2 C3 C4 C9 . . . . 178.6(2) ?
    C3 C4 C5 C6 . . . . 0.9(4) ?
    C9 C4 C5 C6 . . . . -178.4(2) ?
    C4 C5 C6 C1 . . . . -0.2(4) ?
    C2 C1 C6 C5 . . . . -0.7(4) ?
    Si1 C1 C6 C5 . . . . -179.4(2) ?
    C5 C4 C9 C11 . . . 3_567 -154.1(2) ?
    C3 C4 C9 C11 . . . 3_567 26.7(4) ?
    C5 C4 C9 C10 . . . . 26.2(4) ?
    C3 C4 C9 C10 . . . . -153.1(2) ?
    C11 C9 C10 C11 3_567 . . . -0.1(4) ?
    C4 C9 C10 C11 . . . . 179.7(2) ?
    C9 C10 C11 C9 . . . 3_567 0.1(4) ?
loop_
    _geom_hbond_atom_site_label_D
    _geom_hbond_atom_site_label_H
    _geom_hbond_atom_site_label_A
    _geom_hbond_site_symmetry_A
    _geom_hbond_distance_DH
    _geom_hbond_distance_HA
    _geom_hbond_distance_DA
    _geom_hbond_angle_DHA
    _geom_hbond_publ_flag
    C8 H8b Cg1 4_565 0.98 2.86 3.826(3) 171 y
    C10 H10a Cg1 4_576 0.95 2.98 3.788(3) 143 y
