# Supplementary material for: 1,4-Bis[4-(dimethyl­silyl)phen­yl]benzene
Source: Acta Crystallogr Sect E Struct Rep Online. 2010 Mar 27;66(Pt 4):o971. doi: 10.1107/S1600536810010883 (PMC2984042; doi:10.1107/S1600536810010883)
Supplement: Supplementary file 2 [file e-66-0o971-Isup2.hkl]

# 
# h,k,l, Fc-squared, Fo-squared, sigma(Fo-squared) and status flag 
# 
data_I
_shelx_title ' A in P2(1)/c' 
_shelx_refln_list_code          4 
_shelx_F_calc_maximum      153.12 
_exptl_crystal_F_000       372.00 
_reflns_d_resolution_high  0.7828 
 
loop_ 
 _symmetry_equiv_pos_as_xyz 
 'x, y, z' 
 '-x, y+1/2, -z+1/2' 
 '-x, -y, -z' 
 'x, -y-1/2, z-1/2' 
 
_cell_length_a    15.1426 
_cell_length_b     7.7263 
_cell_length_c     9.1285 
_cell_angle_alpha  90.000 
_cell_angle_beta  107.521 
_cell_angle_gamma  90.000 
 
_shelx_F_squared_multiplier     1.000 
 
loop_ 
 _refln_index_h 
 _refln_index_k 
 _refln_index_l 
 _refln_F_squared_calc 
 _refln_F_squared_meas 
 _refln_F_squared_sigma 
 _refln_observed_status 
   2   0   0     1643.41     1552.11     10.58 o 
   3   0   0     2234.65     2286.84     13.51 o 
   4   0   0      174.56      183.14      3.60 o 
   5   0   0      908.76      940.89      7.12 o 
   6   0   0        4.55        8.96      1.66 o 
   7   0   0        6.47        5.05      2.53 o 
   8   0   0       74.77       83.58      3.70 o 
   9   0   0       96.81      105.33      3.55 o 
  10   0   0      478.54      501.07     24.66 o 
  11   0   0      461.94      477.13     16.52 o 
  12   0   0       27.80       20.92      3.24 o 
  13   0   0       96.63      108.33     23.27 o 
  14   0   0      627.21      700.96     35.74 o 
  15   0   0        3.38        7.02      3.28 o 
  16   0   0        8.92       11.04      4.61 o 
  17   0   0      227.06      184.76     55.65 o 
  18   0   0       10.13        3.79     10.18 o 
   1   1   0      105.98       98.06      1.39 o 
   2   1   0      226.97      209.70      1.64 o 
   3   1   0      264.55      238.26      2.45 o 
   4   1   0      912.88      902.32      4.54 o 
   5   1   0       44.88       49.79      1.54 o 
   6   1   0      352.42      378.91      6.29 o 
   7   1   0       24.53       29.71      1.53 o 
   8   1   0        0.69        6.50      1.36 o 
   9   1   0        0.59        5.50      2.40 o 
  10   1   0        1.76        6.27      1.09 o 
  11   1   0       21.06       15.30      1.68 o 
  12   1   0       54.07       42.74      4.18 o 
  13   1   0        1.50        4.49      1.91 o 
  14   1   0        3.62        4.67      1.99 o 
  15   1   0       37.56       29.56      3.82 o 
  16   1   0       34.74       28.57      4.88 o 
  17   1   0        6.14        8.70      2.61 o 
  18   1   0       14.77       18.97      5.30 o 
   0   2   0    23445.32    23608.79    421.72 o 
   1   2   0      609.61      596.44      3.53 o 
   2   2   0     5522.41     5930.28     32.07 o 
   3   2   0     1515.42     1525.10      8.12 o 
   4   2   0      397.70      382.72      4.82 o 
   5   2   0     1229.99     1399.15     11.98 o 
   6   2   0      127.17      108.81      2.61 o 
   7   2   0      434.50      403.78      7.10 o 
   8   2   0      181.22      178.38     10.33 o 
   9   2   0        0.50        5.10      1.50 o 
  10   2   0      426.16      409.90      9.61 o 
  11   2   0      140.41      129.52      3.21 o 
  12   2   0        1.71        4.24      2.34 o 
  13   2   0      126.48      124.37      7.02 o 
  14   2   0      255.73      256.23     14.11 o 
  15   2   0       11.92       15.57      3.69 o 
  16   2   0       51.51       57.89     12.34 o 
  17   2   0      179.04      214.32     26.23 o 
  18   2   0        0.06        2.71      2.14 o 
   1   3   0       40.13       58.87      1.94 o 
   2   3   0      232.68      196.76      2.35 o 
   3   3   0       89.61       95.70      2.74 o 
   4   3   0       13.04       10.77      1.46 o 
   5   3   0     1056.15     1131.27     21.41 o 
   6   3   0      113.30      113.50      6.80 o 
   7   3   0        9.51       11.36      4.05 o 
   8   3   0        0.70        3.60      3.12 o 
   9   3   0       39.04       40.23      4.05 o 
  10   3   0       18.09        7.86      3.51 o 
  11   3   0        0.18        3.56      3.39 o 
  12   3   0       72.80       72.78      7.97 o 
  13   3   0       18.96       23.11      4.37 o 
  14   3   0       25.85       29.96      6.05 o 
  15   3   0       79.63       87.59      6.86 o 
  16   3   0       53.01       54.26      6.69 o 
  17   3   0       13.16       16.36      5.41 o 
   0   4   0     1766.42     1837.71     30.92 o 
   1   4   0      515.49      483.14      7.30 o 
   2   4   0     1278.56     1320.00     17.65 o 
   3   4   0      402.04      385.10      6.11 o 
   4   4   0      382.58      353.26      6.44 o 
   5   4   0      270.65      307.66      4.98 o 
   6   4   0       42.54       36.19      3.10 o 
   7   4   0      143.08      132.77      5.11 o 
   8   4   0       53.95       43.22      3.96 o 
   9   4   0        0.64        0.84      3.07 o 
  10   4   0      500.93      512.37     15.86 o 
  11   4   0        0.05        2.15      3.72 o 
  12   4   0       22.19       16.25      4.99 o 
  13   4   0      229.57      261.04     10.56 o 
  14   4   0      121.56      130.03     12.28 o 
  15   4   0        5.76       12.85      3.32 o 
  16   4   0       21.86       23.14      4.85 o 
   1   5   0      106.58      109.82      3.95 o 
   2   5   0       47.56       52.45      2.56 o 
   3   5   0      305.73      308.98      6.55 o 
   4   5   0       85.85       83.86      3.05 o 
   5   5   0      230.08      217.91      7.48 o 
   6   5   0        1.00        9.18      3.30 o 
   7   5   0        1.34        3.18      3.35 o 
   8   5   0        0.02        6.16      3.38 o 
   9   5   0        9.29       11.23      3.94 o 
  10   5   0       22.02       15.60      4.89 o 
  11   5   0       10.73       10.95      3.69 o 
  12   5   0       53.83       48.83      5.57 o 
  13   5   0       22.15       30.32      4.93 o 
  14   5   0        8.80        9.60      3.55 o 
  15   5   0        1.44        4.63      3.11 o 
   0   6   0      455.70      430.94     12.55 o 
   1   6   0      158.27      147.36      5.28 o 
   2   6   0       21.95       27.36      2.72 o 
   3   6   0      311.17      331.69     10.35 o 
   4   6   0       74.48       70.67      3.85 o 
   5   6   0       33.25       34.49      3.22 o 
   6   6   0       20.18       27.54      3.66 o 
   7   6   0       56.95       66.74      5.25 o 
   8   6   0       21.10       17.59      9.21 o 
   9   6   0        3.78       13.13      4.50 o 
  10   6   0      333.32      351.47     20.00 o 
  11   6   0        0.86        2.42      3.34 o 
  12   6   0        0.59        2.85      3.85 o 
  13   6   0       41.14       51.93      7.77 o 
  14   6   0       96.81       95.47      9.53 o 
   1   7   0       62.81       65.40      6.72 o 
   2   7   0        3.35        5.70      2.35 o 
   3   7   0      118.71      129.55      9.57 o 
   4   7   0       68.33       61.63      5.37 o 
   5   7   0        4.21        4.04      1.85 o 
   6   7   0        1.35        5.12      2.72 o 
   7   7   0        4.11       13.01      3.63 o 
   8   7   0        3.54        4.59      2.81 o 
   9   7   0       12.98       12.50      3.96 o 
  10   7   0        9.59        7.86      5.16 o 
  11   7   0       27.45       17.71      3.87 o 
  12   7   0       22.56       19.84      6.84 o 
  13   7   0        0.28        9.44      4.76 o 
   0   8   0      171.97      186.87     27.09 o 
   1   8   0       11.01       10.37      2.63 o 
   2   8   0       24.72       18.26      5.20 o 
   3   8   0      196.66      190.93     11.12 o 
   4   8   0       14.58       14.58      3.07 o 
   5   8   0        4.73        5.54      2.11 o 
   6   8   0       10.65       20.94      5.56 o 
   7   8   0       42.67       45.18      5.82 o 
   8   8   0       15.10        8.66      2.81 o 
   9   8   0        0.01        9.06      4.70 o 
  10   8   0       87.95       83.85      8.99 o 
   1   9   0        8.37        7.99      2.26 o 
   2   9   0       24.58       15.27      4.67 o 
   3   9   0        0.10        5.29      3.70 o 
   4   9   0       18.04       15.03      4.26 o 
   5   9   0        6.74        7.87      5.67 o 
   6   9   0        0.22        3.33      3.62 o 
   7   9   0        0.32        1.02      3.86 o 
 -18   1   1        0.18        1.98      3.07 o 
 -17   1   1        3.93        3.43      3.18 o 
 -16   1   1      191.01      194.14     16.46 o 
 -15   1   1       69.34       55.53      5.61 o 
 -14   1   1      140.83      137.86     11.23 o 
 -13   1   1     1190.23     1321.57     29.49 o 
 -12   1   1      160.36      157.28      5.73 o 
 -11   1   1      219.43      206.24     10.89 o 
 -10   1   1      506.17      498.40      9.85 o 
  -9   1   1      409.76      423.61     10.77 o 
  -8   1   1        3.79        8.16      0.98 o 
  -7   1   1      344.68      358.26      4.98 o 
  -6   1   1      815.16      819.39      5.94 o 
  -5   1   1       47.51       43.13      1.45 o 
  -4   1   1     1726.63     1718.90      8.24 o 
  -3   1   1     1156.63     1180.86      5.31 o 
  -2   1   1      195.09      189.23      1.46 o 
  -1   1   1       18.86       19.06      0.78 o 
   0   1   1      609.94      617.25      3.02 o 
   1   1   1    19788.27    20018.79    124.19 o 
   2   1   1     4444.10     4657.13     30.38 o 
   3   1   1       46.64       53.43      2.20 o 
   4   1   1     1254.80     1300.87      6.35 o 
   5   1   1       28.89       26.39      1.27 o 
   6   1   1     2094.13     2299.71     58.93 o 
   7   1   1       40.57       64.03      3.68 o 
   8   1   1      245.38      222.85      4.20 o 
   9   1   1       24.21       28.68      3.72 o 
  10   1   1      293.71      289.41      9.03 o 
  11   1   1      659.72      638.23     11.76 o 
  12   1   1        2.43        7.55      2.41 o 
  13   1   1      292.19      316.06     10.21 o 
  14   1   1       15.80       15.91      2.23 o 
  15   1   1       73.61       82.20      8.44 o 
  16   1   1       28.08       24.27      4.03 o 
  17   1   1       60.66       51.27      6.69 o 
 -18   2   1       10.32        9.35      2.49 o 
 -17   2   1        2.71        8.20      2.09 o 
 -16   2   1       28.70       25.33      4.96 o 
 -15   2   1       21.40       13.78      2.85 o 
 -14   2   1       92.99      100.97      6.04 o 
 -13   2   1        3.16        4.64      1.80 o 
 -12   2   1        1.48        3.43      0.81 o 
 -11   2   1      149.28      134.95      3.39 o 
 -10   2   1        5.55        8.38      2.74 o 
  -9   2   1      128.56      108.74      4.62 o 
  -8   2   1       70.41       61.70      4.19 o 
  -7   2   1        6.45        7.40      1.12 o 
  -6   2   1       11.20       10.01      1.47 o 
  -5   2   1       21.23       17.60      1.22 o 
  -4   2   1      255.66      271.69      3.86 o 
  -3   2   1      710.68      684.03      3.65 o 
  -2   2   1      281.12      278.24      2.19 o 
  -1   2   1      449.99      447.50      4.02 o 
   0   2   1      840.69      835.32      4.46 o 
   1   2   1     5339.38     5684.70     31.68 o 
   2   2   1     3130.52     3096.43     22.52 o 
   3   2   1        6.07        8.65      0.91 o 
   4   2   1        0.21        2.92      1.16 o 
   5   2   1      260.30      245.37      7.15 o 
   6   2   1       39.50       51.53      1.63 o 
   7   2   1       89.47       98.05      3.40 o 
   8   2   1        0.00        3.42      1.03 o 
   9   2   1       58.49       56.27      4.91 o 
  10   2   1       19.32       22.21      2.06 o 
  11   2   1        4.32        7.71      3.04 o 
  12   2   1      108.45       93.55      9.09 o 
  13   2   1        3.07        3.21      1.66 o 
  14   2   1        4.60        5.70      2.90 o 
  15   2   1       24.13       17.21      3.15 o 
  16   2   1       14.84       13.82      2.74 o 
  17   2   1        3.45        3.19      2.41 o 
 -18   3   1        0.23        4.69      2.72 o 
 -17   3   1       59.05       41.42     12.63 o 
 -16   3   1       32.03       42.19      6.24 o 
 -15   3   1       25.83       27.21      5.88 o 
 -14   3   1        4.96        5.83      2.95 o 
 -13   3   1      262.06      255.96     10.12 o 
 -12   3   1      165.81      173.32     10.32 o 
 -11   3   1      236.53      229.42     13.45 o 
 -10   3   1      150.92      132.83      7.28 o 
  -9   3   1      552.70      573.25     12.43 o 
  -8   3   1      187.38      165.53      7.83 o 
  -6   3   1      940.50      915.63     21.26 o 
  -5   3   1       46.54       37.54      2.49 o 
  -4   3   1        0.02        3.04      1.43 o 
  -3   3   1     1687.91     1785.59     19.81 o 
  -2   3   1       13.87       11.78      0.86 o 
  -1   3   1      508.41      506.79      4.23 o 
   0   3   1      673.13      691.88      7.47 o 
   1   3   1     2038.60     2143.45     16.05 o 
   2   3   1     1183.80     1278.81     10.82 o 
   3   3   1     1614.95     1705.21     18.30 o 
   4   3   1      897.78      927.00     13.53 o 
   5   3   1       11.34        7.09      0.84 o 
   6   3   1      475.19      544.06     14.44 o 
   7   3   1       40.53       27.06      2.61 o 
   8   3   1      182.10      159.79      6.46 o 
   9   3   1       29.93       20.56      2.53 o 
  10   3   1       73.38       78.08      4.41 o 
  11   3   1      469.98      460.74     15.92 o 
  12   3   1       43.83       42.11     10.98 o 
  13   3   1       90.74      114.34      8.10 o 
  14   3   1      100.09      105.41      7.79 o 
  15   3   1       19.31       13.16      5.24 o 
  16   3   1       78.90       88.29      9.86 o 
  17   3   1       10.31        8.66      2.86 o 
 -17   4   1       12.15       24.70      6.89 o 
 -16   4   1       59.46       66.78      8.49 o 
 -15   4   1        4.81        7.55      2.19 o 
 -14   4   1      116.80      118.75     11.21 o 
 -13   4   1       36.07       33.70      4.98 o 
 -12   4   1        9.43       19.63      5.24 o 
 -11   4   1        4.39        5.49      3.29 o 
 -10   4   1       10.15       18.29      3.97 o 
  -9   4   1        0.01        4.31      4.86 o 
  -8   4   1      157.54      157.01      6.33 o 
  -7   4   1       31.87       30.29      3.70 o 
  -6   4   1       18.86       15.71      4.88 o 
  -5   4   1       72.08       63.85      1.76 o 
  -4   4   1      591.38      620.57      7.33 o 
  -3   4   1        4.22        2.62      2.24 o 
  -2   4   1       16.42       19.73      1.34 o 
  -1   4   1      108.33      123.20      4.30 o 
   0   4   1        6.01        7.27      1.14 o 
   1   4   1     1950.65     2082.31     29.14 o 
   2   4   1      128.82      113.99      4.96 o 
   3   4   1      324.29      298.14      4.81 o 
   4   4   1      132.97      127.46      2.91 o 
   5   4   1       36.34       42.82      1.73 o 
   6   4   1       80.78       84.74      3.86 o 
   7   4   1       39.11       32.82      2.46 o 
   8   4   1       16.13       18.02      3.28 o 
   9   4   1        6.21       10.78      3.87 o 
  10   4   1       46.79       43.23      6.75 o 
  11   4   1       12.56        7.02      4.03 o 
  12   4   1       67.87       54.41      5.53 o 
  13   4   1        7.30       11.67      5.34 o 
  14   4   1       25.38       26.40      8.04 o 
  15   4   1       28.40       25.16      7.38 o 
  16   4   1        4.53       13.43      4.15 o 
 -16   5   1        0.26        9.19      3.07 o 
 -15   5   1       16.41       16.19      4.14 o 
 -14   5   1       21.41       18.72     10.58 o 
 -13   5   1      151.32      157.20     10.81 o 
 -12   5   1       78.20       84.41      6.91 o 
 -11   5   1       19.22       15.01      5.81 o 
 -10   5   1       77.94       83.88     11.45 o 
  -9   5   1      435.90      457.87     14.00 o 
  -8   5   1       32.92       23.71      4.11 o 
  -7   5   1      179.29      191.53      7.78 o 
  -6   5   1      101.42      102.76      3.14 o 
  -5   5   1       22.85       21.95      2.06 o 
  -4   5   1        3.03       11.82      1.80 o 
  -3   5   1     1159.60     1195.38     20.39 o 
  -2   5   1       34.69       34.65      2.72 o 
  -1   5   1       39.10       35.98      3.00 o 
   0   5   1      493.73      475.21     10.83 o 
   1   5   1      841.95      826.85     21.50 o 
   2   5   1        3.67        6.13      2.08 o 
   3   5   1      524.08      552.79     10.23 o 
   4   5   1       48.01       49.80      2.23 o 
   5   5   1        1.62        5.27      2.26 o 
   6   5   1       51.99       62.66      2.40 o 
   7   5   1       89.68       88.62      3.23 o 
   8   5   1       32.43       25.26      3.38 o 
   9   5   1        1.42        5.02      3.37 o 
  10   5   1       83.53       98.35      6.33 o 
  11   5   1      380.51      367.81     13.56 o 
  12   5   1       31.64       30.64      5.88 o 
  13   5   1        6.06        6.64      5.54 o 
  14   5   1      127.22      145.91     14.69 o 
  15   5   1       10.37       23.24      5.09 o 
 -15   6   1        0.33        7.65      2.92 o 
 -14   6   1       22.74       15.32      5.41 o 
 -13   6   1       11.31        7.73      3.95 o 
 -12   6   1        6.10        3.85      3.12 o 
 -11   6   1        0.20        3.70      2.58 o 
 -10   6   1       66.18       73.35      5.26 o 
  -9   6   1        2.64        1.52      2.24 o 
  -8   6   1       34.83       35.23      4.87 o 
  -7   6   1        5.10        9.80      3.37 o 
  -6   6   1        0.08        3.48      1.25 o 
  -5   6   1       49.92       38.51      3.82 o 
  -4   6   1       70.09       63.63      3.61 o 
  -3   6   1        0.39        4.82      1.35 o 
  -2   6   1      210.95      194.94      6.33 o 
  -1   6   1      190.46      191.02      5.43 o 
   0   6   1       12.13       16.65      4.01 o 
   1   6   1      146.32      154.24      5.28 o 
   2   6   1       52.72       62.84      4.40 o 
   3   6   1      275.98      261.30     11.33 o 
   4   6   1      247.26      243.58      5.91 o 
   5   6   1       34.26       40.78      4.63 o 
   6   6   1        3.61        6.46      1.53 o 
   7   6   1       19.67       18.14      6.62 o 
   8   6   1        0.13        6.87      2.88 o 
   9   6   1       16.71        9.01      4.11 o 
  10   6   1       26.75       28.94     10.23 o 
  11   6   1        0.03        4.30      4.08 o 
  12   6   1       50.19       55.32      9.46 o 
  13   6   1       56.40       44.40     15.49 o 
  14   6   1       17.66        8.22      4.61 o 
 -13   7   1      102.54      101.10     15.83 o 
 -12   7   1        7.13        9.09      8.11 o 
 -11   7   1        7.84        8.71      4.93 o 
 -10   7   1       56.88       46.58     12.53 o 
  -9   7   1      176.81      199.88      8.34 o 
  -8   7   1       39.50       24.17      4.82 o 
  -7   7   1       72.27       82.65     13.93 o 
  -6   7   1       46.91       25.87      6.17 o 
  -5   7   1        0.53        5.06      1.50 o 
  -4   7   1        3.57        8.19      2.19 o 
  -3   7   1      212.27      190.97      9.67 o 
  -2   7   1      193.74      205.08     11.34 o 
  -1   7   1      202.78      195.82      9.87 o 
   0   7   1        5.50        7.16      3.82 o 
   1   7   1      330.61      327.06     14.25 o 
   2   7   1       59.96       56.21      4.37 o 
   3   7   1      129.89      113.42      5.86 o 
   4   7   1       20.69       25.87      4.63 o 
   5   7   1        3.42        4.08      2.95 o 
   6   7   1       16.51       28.29      4.09 o 
   7   7   1       40.90       46.01      8.55 o 
   8   7   1       39.29       47.61      5.15 o 
   9   7   1        0.91        5.55      2.75 o 
  10   7   1       26.01       29.50      4.29 o 
  11   7   1       75.92       73.46     14.25 o 
  12   7   1        2.49        9.01      5.21 o 
 -11   8   1        0.06       10.02      3.04 o 
 -10   8   1       27.33       30.74      4.86 o 
  -9   8   1        9.89       16.66      4.52 o 
  -8   8   1       29.91       36.23     14.31 o 
  -7   8   1        3.21        6.88      3.23 o 
  -6   8   1        0.60        3.89      2.32 o 
  -5   8   1       12.57       15.20      3.71 o 
  -4   8   1       23.31       19.76      4.09 o 
  -3   8   1       12.64       10.43      3.68 o 
  -2   8   1      107.10      105.06      7.43 o 
  -1   8   1       32.47       30.95      3.74 o 
   0   8   1        7.04        7.98      2.40 o 
   1   8   1       13.03        9.72      2.90 o 
   2   8   1       43.82       31.84      4.13 o 
   3   8   1       41.24       41.21      5.18 o 
   4   8   1        2.60        8.55      3.96 o 
   5   8   1        1.75        9.16      3.79 o 
   6   8   1        1.92        6.47      2.54 o 
   7   8   1        5.61        6.48      2.49 o 
   8   8   1        0.08        4.33      3.02 o 
   9   8   1       12.56       36.32     10.77 o 
  10   8   1       23.45        7.34      5.87 o 
  -7   9   1       13.14        9.51      6.54 o 
  -6   9   1        8.62        8.29      2.99 o 
  -5   9   1        0.31        9.81      6.98 o 
  -4   9   1        1.88       10.77      3.09 o 
  -3   9   1       32.21       25.52      6.13 o 
  -2   9   1       91.96       98.13     13.87 o 
  -1   9   1       97.40       90.50      6.89 o 
   0   9   1        3.05        5.19      2.36 o 
   1   9   1      133.37      123.84     13.00 o 
   2   9   1       53.82       46.10      5.92 o 
   3   9   1       11.66       13.45      4.98 o 
   4   9   1        1.39        7.81      2.68 o 
   5   9   1       12.71       11.89      2.37 o 
   6   9   1       10.72        6.08      3.26 o 
 -19   0   2       18.99        9.73      8.55 o 
 -18   0   2       26.22       14.06      8.97 o 
 -17   0   2       71.02       50.49     10.37 o 
 -16   0   2       23.82       18.22      4.51 o 
 -15   0   2        3.17        5.44      4.01 o 
 -14   0   2      130.35      133.75     18.31 o 
 -13   0   2      292.21      263.19     18.19 o 
 -12   0   2     3111.17     3268.85     33.22 o 
 -11   0   2       71.33       57.69      6.93 o 
 -10   0   2      914.61      954.89     45.71 o 
  -9   0   2      512.04      489.42      8.50 o 
  -8   0   2      469.01      427.14      8.26 o 
  -7   0   2     2550.13     2832.66     31.71 o 
  -6   0   2      876.71      822.13     18.96 o 
  -5   0   2      151.51      171.54      3.49 o 
  -4   0   2     3319.59     3462.26     34.68 o 
  -3   0   2     5848.88     6204.26     44.20 o 
  -2   0   2       20.64       16.05      2.04 o 
  -1   0   2       42.41       52.96      1.72 o 
   0   0   2      716.20      703.86      8.49 o 
   1   0   2       98.55      112.55      3.22 o 
   2   0   2     1349.93     1359.24      8.96 o 
   3   0   2      639.57      570.91      6.57 o 
   4   0   2      198.42      191.22      4.91 o 
   5   0   2     1101.01     1141.06     25.81 o 
   6   0   2        9.22       13.22      1.49 o 
   7   0   2     2602.97     2884.99    200.43 o 
   8   0   2        0.48       -1.63      2.38 o 
   9   0   2       62.90       71.51      6.30 o 
  10   0   2      327.00      334.99     24.77 o 
  11   0   2      417.46      426.28     23.61 o 
  12   0   2      217.18      181.45     13.29 o 
  13   0   2      270.87      266.25     12.25 o 
  14   0   2      128.59      134.61     10.98 o 
  15   0   2        4.53        5.45      2.26 o 
  16   0   2        2.23        6.06      3.35 o 
  17   0   2       30.04       21.58     12.07 o 
 -19   1   2        1.72        2.68      2.28 o 
 -18   1   2       12.11        9.18      2.33 o 
 -17   1   2        1.46        5.11      2.78 o 
 -16   1   2        2.79        1.79      2.64 o 
 -15   1   2       67.39       64.32      7.37 o 
 -14   1   2        2.10        3.10      2.38 o 
 -13   1   2       34.95       32.36      3.74 o 
 -12   1   2       29.61       21.55      3.32 o 
 -11   1   2        0.07        3.19      2.59 o 
 -10   1   2       63.78       60.58      3.75 o 
  -9   1   2        0.00        2.86      0.83 o 
  -8   1   2      335.92      336.97      6.20 o 
  -7   1   2       62.24       72.31      2.68 o 
  -6   1   2      171.40      171.68      3.94 o 
  -5   1   2       93.02       94.87      1.88 o 
  -4   1   2        0.27        3.75      0.60 o 
  -3   1   2      216.91      212.46      2.06 o 
  -2   1   2       11.31       13.87      1.47 o 
  -1   1   2      613.38      601.56      4.29 o 
   0   1   2      362.22      340.68      2.34 o 
   1   1   2      994.96      968.68      4.88 o 
   2   1   2      480.99      470.09      3.65 o 
   3   1   2      997.63     1007.81      7.21 o 
   4   1   2      250.84      237.03      4.46 o 
   5   1   2       49.85       53.47      3.07 o 
   6   1   2       49.85       46.31      2.49 o 
   7   1   2       32.51       34.25      2.75 o 
   8   1   2        4.90        4.82      1.17 o 
   9   1   2       26.93       24.13      2.32 o 
  10   1   2       18.87       20.05      2.57 o 
  11   1   2        0.13        6.24      1.90 o 
  12   1   2        0.13        3.60      1.44 o 
  13   1   2       27.35       22.59      2.74 o 
  14   1   2        3.80       10.00      3.05 o 
  15   1   2       25.50       27.86      5.29 o 
  16   1   2        8.76       15.15      3.80 o 
  17   1   2        1.65        4.32      3.19 o 
 -18   2   2       15.23       14.21      3.09 o 
 -17   2   2       11.85        9.56      2.67 o 
 -16   2   2       59.81       72.49      6.99 o 
 -15   2   2        0.25        5.33      2.08 o 
 -14   2   2        1.89        7.91      3.62 o 
 -13   2   2      128.54      114.10      6.74 o 
 -12   2   2     1302.57     1362.77     19.39 o 
 -11   2   2        5.68        7.00      1.99 o 
 -10   2   2     1142.42     1178.61     17.46 o 
  -9   2   2      817.67      787.13     13.57 o 
  -8   2   2      371.79      362.58      4.78 o 
  -7   2   2     2043.98     2099.63     42.98 o 
  -6   2   2     1488.80     1461.90     17.37 o 
  -5   2   2      114.46      104.14      2.31 o 
  -4   2   2      268.15      258.08      3.81 o 
  -3   2   2      361.33      352.46      2.66 o 
  -2   2   2        2.49        5.65      0.89 o 
  -1   2   2      394.25      389.46      2.66 o 
   0   2   2       82.70       82.70      1.38 o 
   1   2   2        0.57        3.14      0.86 o 
   2   2   2      476.12      497.69      4.21 o 
   3   2   2      633.12      691.77      9.74 o 
   4   2   2      395.93      400.10      7.44 o 
   5   2   2     1817.37     1784.63     43.87 o 
   6   2   2       16.63       18.39      1.28 o 
   7   2   2     1179.64     1231.44     23.43 o 
   8   2   2       89.21       64.25      2.89 o 
   9   2   2       42.31       39.23      2.27 o 
  10   2   2       95.82      120.89      6.87 o 
  11   2   2      237.37      231.62     10.63 o 
  12   2   2      107.91       92.96      4.32 o 
  13   2   2      312.81      310.60      8.33 o 
  14   2   2      126.36      142.70      8.61 o 
  15   2   2        0.15        3.25      2.48 o 
  16   2   2        2.21        8.38      3.27 o 
 -18   3   2       12.98       15.64      5.26 o 
 -17   3   2       35.35       40.56      5.85 o 
 -16   3   2        4.46       13.66      2.84 o 
 -15   3   2       80.53       76.09      6.87 o 
 -14   3   2       29.25       41.07     10.72 o 
 -13   3   2        8.43        9.58      5.43 o 
 -12   3   2       49.83       49.60      4.48 o 
 -11   3   2       10.61       10.63      6.04 o 
 -10   3   2        0.60        3.11      2.26 o 
  -9   3   2       30.98       36.35      5.24 o 
  -8   3   2       16.63       17.13      2.36 o 
  -7   3   2      420.40      416.62     14.12 o 
  -6   3   2        3.38        5.27      1.48 o 
  -5   3   2      108.98      129.27      3.74 o 
  -4   3   2        1.33        5.25      0.79 o 
  -3   3   2       34.07       34.38      2.47 o 
  -2   3   2      204.26      177.89      2.37 o 
  -1   3   2        4.94        4.10      0.74 o 
   0   3   2      265.17      278.28      3.05 o 
   1   3   2        2.20        7.33      1.06 o 
   2   3   2     1603.23     1683.25     32.32 o 
   3   3   2      779.53      767.52     12.97 o 
   4   3   2      160.53      152.18      7.70 o 
   5   3   2      174.48      164.36      3.56 o 
   6   3   2        1.95        4.92      1.82 o 
   7   3   2        0.01        6.14      2.27 o 
   8   3   2       66.93       74.21      2.38 o 
   9   3   2       19.59       13.45      3.55 o 
  10   3   2       27.16       26.66      2.60 o 
  11   3   2        0.77        1.36      3.47 o 
  12   3   2        0.12        1.52      4.72 o 
  13   3   2       37.47       30.92      4.92 o 
  14   3   2       31.56       18.11      5.36 o 
  15   3   2       17.92       21.29      5.34 o 
  16   3   2       47.32       36.83      6.12 o 
 -17   4   2        3.70       11.39      3.61 o 
 -16   4   2       94.44      100.22     14.94 o 
 -15   4   2        2.98        7.39      3.68 o 
 -14   4   2       17.93       15.10      4.19 o 
 -13   4   2       30.45       27.27      3.61 o 
 -12   4   2      332.42      360.42     28.74 o 
 -11   4   2       30.14       33.93      4.07 o 
 -10   4   2      273.64      264.55      8.03 o 
  -9   4   2      560.75      563.85     15.75 o 
  -8   4   2       80.97       80.62      4.93 o 
  -7   4   2      754.10      726.87     19.59 o 
  -6   4   2      494.10      477.45      8.57 o 
  -5   4   2       52.24       60.86      3.43 o 
  -4   4   2      340.36      342.45      8.90 o 
  -3   4   2       19.60       10.83      1.06 o 
  -2   4   2      979.53     1010.35     18.50 o 
  -1   4   2      397.24      437.57      6.12 o 
   0   4   2       14.74       20.15      3.49 o 
   1   4   2      230.99      226.92      4.80 o 
   2   4   2      853.27      812.14     10.45 o 
   3   4   2      800.87      824.85     17.31 o 
   4   4   2      102.65       97.49      4.16 o 
   5   4   2      414.68      372.77      6.73 o 
   6   4   2       56.05       59.96      3.42 o 
   7   4   2      217.42      220.12     12.99 o 
   8   4   2      141.56      138.59      7.14 o 
   9   4   2        0.26        4.01      1.91 o 
  10   4   2       70.09       64.09      7.91 o 
  11   4   2      151.69      154.64      7.75 o 
  12   4   2      101.97       62.02      6.42 o 
  13   4   2      154.95      156.80      9.23 o 
  14   4   2       65.14       74.90      7.84 o 
  15   4   2        9.34        7.74      4.42 o 
 -16   5   2        4.95       10.60      2.68 o 
 -15   5   2       53.26       55.46      5.95 o 
 -14   5   2        0.56        1.35      5.54 o 
 -13   5   2        4.33       10.86      2.53 o 
 -12   5   2        2.84        7.19      2.79 o 
 -11   5   2      102.40       94.37      5.76 o 
 -10   5   2       93.82       77.94      6.91 o 
  -9   5   2        8.52       10.83      2.59 o 
  -8   5   2       43.49       39.64      4.11 o 
  -7   5   2       96.11      101.14      5.54 o 
  -6   5   2       20.01       14.34      1.21 o 
  -5   5   2       79.30       73.67      3.06 o 
  -4   5   2        6.19        9.34      1.95 o 
  -3   5   2        2.41        3.97      1.41 o 
  -2   5   2        1.18        6.59      2.42 o 
  -1   5   2        4.37        4.36      1.15 o 
   0   5   2      488.68      486.18     11.06 o 
   1   5   2      175.17      183.76      5.31 o 
   2   5   2      248.25      250.35      7.10 o 
   3   5   2        3.58       10.01      2.91 o 
   4   5   2       35.53       39.26      3.94 o 
   5   5   2       12.96       11.92      3.57 o 
   6   5   2       26.10       19.95      1.46 o 
   7   5   2        2.20        6.50      1.75 o 
   8   5   2       42.97       29.06      4.21 o 
   9   5   2       10.59       12.78      4.08 o 
  10   5   2       14.90        8.53      4.12 o 
  11   5   2        0.33        3.62      3.68 o 
  12   5   2       25.77       30.95      5.81 o 
  13   5   2        9.77        4.54      4.43 o 
  14   5   2        0.30        6.09      3.40 o 
 -15   6   2        5.55        9.11      3.61 o 
 -14   6   2        1.86        3.72      3.82 o 
 -13   6   2       48.88       48.20      5.78 o 
 -12   6   2       94.49      128.24     21.61 o 
 -11   6   2        0.88       11.84      4.37 o 
 -10   6   2       29.79       29.01      4.22 o 
  -9   6   2      231.79      247.82      8.56 o 
  -8   6   2       35.84       30.93      4.87 o 
  -7   6   2      220.28      198.75     11.87 o 
  -6   6   2      129.91      131.09      5.86 o 
  -5   6   2        3.01        9.62      2.57 o 
  -4   6   2       97.23       97.97      4.57 o 
  -3   6   2       18.11       22.83      2.34 o 
  -2   6   2      573.23      603.13     14.94 o 
  -1   6   2       24.87       28.95      2.63 o 
   0   6   2       72.96       65.57      3.47 o 
   1   6   2       69.91       68.69      4.97 o 
   2   6   2      599.46      588.97     15.60 o 
   3   6   2      527.58      531.51     16.33 o 
   4   6   2       94.07       80.97      3.94 o 
   5   6   2        0.33        3.83      1.70 o 
   6   6   2        1.33        8.14      1.88 o 
   7   6   2      117.35      119.65      5.77 o 
   8   6   2       51.86       61.63      6.79 o 
   9   6   2        1.17        7.54      3.61 o 
  10   6   2       21.14       18.37      7.04 o 
  11   6   2       57.75       52.50      6.43 o 
  12   6   2       41.94       33.31      6.40 o 
  13   6   2       23.61       13.55      5.64 o 
 -13   7   2        8.65       12.37      5.42 o 
 -12   7   2        1.51        1.42      1.82 o 
 -11   7   2       76.56       54.71      7.61 o 
 -10   7   2       16.12       10.14      4.11 o 
  -9   7   2       27.62       30.22      4.17 o 
  -8   7   2       46.79       49.38      5.45 o 
  -7   7   2       15.20       16.96      4.89 o 
  -6   7   2       25.29       25.78      4.35 o 
  -5   7   2       37.69       33.31      3.52 o 
  -4   7   2        2.35        3.27      1.09 o 
  -3   7   2        0.08        2.05      1.27 o 
  -2   7   2        9.69       14.80      3.27 o 
  -1   7   2       10.71       10.19      3.59 o 
   0   7   2      130.58      133.56      7.18 o 
   1   7   2       22.25       27.70      4.21 o 
   2   7   2        9.46        7.34      3.29 o 
   3   7   2       72.37       79.06      5.33 o 
   4   7   2      125.66      118.97      4.97 o 
   5   7   2       13.65       14.64      3.63 o 
   6   7   2        8.81        6.72      4.02 o 
   7   7   2        0.07        1.41      2.59 o 
   8   7   2        0.05       12.14      3.76 o 
   9   7   2       11.14       23.01      6.80 o 
  10   7   2       21.53       28.47      6.06 o 
  11   7   2        2.61        6.24      2.81 o 
 -11   8   2       14.18       10.85      6.93 o 
 -10   8   2        3.67        7.31      4.30 o 
  -9   8   2       42.22       38.47      7.25 o 
  -8   8   2       23.99       18.39      5.94 o 
  -7   8   2       86.56       82.83      8.16 o 
  -6   8   2       33.31       33.26      9.21 o 
  -5   8   2        1.96        8.41      3.28 o 
  -4   8   2        0.00        5.98      2.04 o 
  -3   8   2        1.02        7.77      4.17 o 
  -2   8   2       91.37       80.53      6.84 o 
  -1   8   2        6.81        8.52      1.87 o 
   0   8   2       85.41       93.06      6.36 o 
   1   8   2        8.54        7.75      1.98 o 
   2   8   2      189.86      174.87      8.28 o 
   3   8   2      300.42      320.14      7.94 o 
   4   8   2       87.82       85.18      6.32 o 
   5   8   2       42.07       49.77     10.10 o 
   6   8   2       25.39       22.06      3.99 o 
   7   8   2       57.90       72.77      7.44 o 
   8   8   2        0.00       12.73      4.55 o 
   9   8   2        5.93        8.49      5.02 o 
  -7   9   2       13.86       14.29      5.38 o 
  -6   9   2        8.91       13.72      3.45 o 
  -5   9   2       11.58        6.96      8.77 o 
  -4   9   2        0.21        8.34      3.70 o 
  -3   9   2        0.86        3.27      2.70 o 
  -2   9   2        0.00        3.03      1.77 o 
  -1   9   2       30.62       18.55      4.00 o 
   0   9   2        7.75        9.58      2.36 o 
   1   9   2       11.74       12.12      2.72 o 
   2   9   2       36.47       28.33      7.91 o 
   3   9   2       20.34       21.14      5.21 o 
   4   9   2       16.24        7.29      9.66 o 
   5   9   2        3.74        6.31      3.93 o 
 -19   1   3       79.84       80.85     13.57 o 
 -18   1   3        7.91        6.95      3.36 o 
 -17   1   3       12.25       10.35      3.49 o 
 -16   1   3      313.96      322.58     28.05 o 
 -15   1   3       72.96       68.56      4.93 o 
 -14   1   3      116.92      119.75      8.08 o 
 -13   1   3       95.94       89.42      7.33 o 
 -12   1   3       10.88        9.14      2.49 o 
 -11   1   3     1024.41      967.55     15.09 o 
 -10   1   3      333.60      349.30      6.77 o 
  -9   1   3      934.54      915.21     10.60 o 
  -8   1   3      161.08      132.50      2.82 o 
  -7   1   3       11.14       13.35      1.09 o 
  -6   1   3     6476.68     6841.38     90.08 o 
  -5   1   3       17.64       26.82      1.70 o 
  -4   1   3      691.82      735.51      5.29 o 
  -3   1   3      440.06      441.45      2.75 o 
  -2   1   3      202.40      189.49      2.40 o 
  -1   1   3     1414.50     1543.29      7.44 o 
   0   1   3        9.82        7.89      0.83 o 
   1   1   3     2868.47     2934.80     33.38 o 
   2   1   3      257.42      253.13      2.66 o 
   3   1   3       73.32       63.31      2.65 o 
   4   1   3      335.01      325.15      5.92 o 
   5   1   3     1005.71      985.61     26.10 o 
   6   1   3       28.11       19.38      2.27 o 
   7   1   3      263.10      268.84      8.26 o 
   8   1   3      833.76      858.59     16.50 o 
   9   1   3        0.74        6.38      3.72 o 
  10   1   3       50.09       56.03      4.66 o 
  11   1   3      204.78      224.44     11.82 o 
  12   1   3       65.33       50.23      4.61 o 
  13   1   3        4.98        5.17      1.42 o 
  14   1   3      260.41      254.27     16.98 o 
  15   1   3        3.46        6.15      1.70 o 
  16   1   3        3.27       10.03      4.26 o 
 -18   2   3        0.04        5.63      3.53 o 
 -17   2   3        5.61       10.45      4.61 o 
 -16   2   3        0.20        8.37      2.15 o 
 -15   2   3        0.52        7.66      2.76 o 
 -14   2   3       73.11       68.86      5.41 o 
 -13   2   3        4.18        7.28      1.67 o 
 -12   2   3      310.64      309.29      5.72 o 
 -11   2   3      656.67      658.84      9.69 o 
 -10   2   3       24.59       29.70      1.65 o 
  -9   2   3       21.10       28.60      1.47 o 
  -8   2   3        0.08        3.25      0.74 o 
  -7   2   3       80.71       76.61      2.51 o 
  -6   2   3       13.29       15.47      0.94 o 
  -5   2   3      108.67      109.19      2.11 o 
  -4   2   3        0.63        6.01      1.15 o 
  -3   2   3        0.02        2.60      0.98 o 
  -2   2   3       93.67      102.96      1.73 o 
  -1   2   3      961.53     1026.78      7.26 o 
   0   2   3      778.10      823.98      6.21 o 
   1   2   3        0.17        5.25      1.00 o 
   2   2   3      321.64      317.11      8.18 o 
   3   2   3      133.51      131.98      3.86 o 
   4   2   3        0.99        4.65      1.56 o 
   5   2   3        9.65        5.43      1.19 o 
   6   2   3      325.08      310.31      7.95 o 
   7   2   3       22.20       17.84      2.80 o 
   8   2   3      109.34      107.20      4.05 o 
   9   2   3       14.66       16.93      3.68 o 
  10   2   3       44.44       36.30      5.34 o 
  11   2   3        0.02        6.15      1.84 o 
  12   2   3        1.16        8.77      2.03 o 
  13   2   3        0.02        5.59      1.65 o 
  14   2   3        0.99        2.56      1.31 o 
  15   2   3        4.43        8.17      2.31 o 
 -18   3   3       44.15       43.29      5.49 o 
 -17   3   3       33.63       37.96      4.76 o 
 -16   3   3       35.46       32.23      3.86 o 
 -15   3   3      119.69      119.41      8.93 o 
 -14   3   3       61.38       53.56      5.93 o 
 -13   3   3       49.19       45.90      4.04 o 
 -12   3   3        1.53        5.82      2.96 o 
 -11   3   3      376.88      338.17     14.90 o 
 -10   3   3      515.05      492.54      7.45 o 
  -9   3   3      657.11      637.81     10.42 o 
  -8   3   3      583.77      551.20     13.62 o 
  -7   3   3       95.06       91.86      3.23 o 
  -6   3   3     1467.22     1551.55     14.47 o 
  -5   3   3      185.90      164.77      2.62 o 
  -4   3   3       52.01       46.30      1.83 o 
  -3   3   3       96.41       94.32      2.20 o 
  -2   3   3        0.67        7.58      1.15 o 
  -1   3   3      412.13      428.87      6.46 o 
   0   3   3      355.04      369.65      5.69 o 
   1   3   3     1194.41     1201.47     16.38 o 
   2   3   3       43.46       36.96      1.72 o 
   3   3   3       85.80       82.29      4.08 o 
   4   3   3     1947.92     1909.05     25.00 o 
   5   3   3       90.71       79.32      2.66 o 
   6   3   3      164.40      171.54      6.35 o 
   7   3   3      287.89      301.90     10.42 o 
   8   3   3      240.60      233.61      8.64 o 
   9   3   3        1.74        6.78      2.60 o 
  10   3   3       62.10       63.43      3.49 o 
  11   3   3       93.49       94.39      7.29 o 
  12   3   3       30.32       45.59      6.27 o 
  13   3   3        0.01        2.29      1.91 o 
  14   3   3      165.24      180.41     22.62 o 
  15   3   3       36.04       38.65      5.92 o 
 -17   4   3        2.34        8.92      3.34 o 
 -16   4   3       30.15       35.22      8.66 o 
 -15   4   3        0.46       10.27      2.60 o 
 -14   4   3        0.51        5.47      2.63 o 
 -13   4   3        0.29        3.38      2.27 o 
 -12   4   3       31.04       39.24      8.34 o 
 -11   4   3      490.68      473.40     21.68 o 
 -10   4   3       15.03       15.13      3.19 o 
  -9   4   3      384.73      397.29     16.53 o 
  -8   4   3        7.50        5.02      1.27 o 
  -7   4   3       33.91       33.41      2.13 o 
  -6   4   3        2.38        4.21      1.74 o 
  -5   4   3       10.96       15.29      1.33 o 
  -4   4   3        4.55        6.14      1.68 o 
  -3   4   3       19.07       21.57      1.52 o 
  -2   4   3       24.96       29.73      1.90 o 
  -1   4   3      301.33      304.75      8.21 o 
   0   4   3       42.19       43.85      1.99 o 
   1   4   3       82.80       75.20      2.94 o 
   2   4   3       47.47       45.80      2.92 o 
   3   4   3      233.73      252.33      7.17 o 
   4   4   3      196.95      187.41      8.27 o 
   5   4   3       12.80       14.84      2.33 o 
   6   4   3      372.12      368.48     13.14 o 
   7   4   3       16.23       19.64      2.21 o 
   8   4   3       38.38       38.30      5.35 o 
   9   4   3       26.20       24.15      8.21 o 
  10   4   3        0.69        3.11      6.45 o 
  11   4   3        4.17       13.88      5.96 o 
  12   4   3        1.90       11.91      5.81 o 
  13   4   3        6.10        7.64      4.04 o 
  14   4   3        1.47        6.04      6.32 o 
 -16   5   3        4.11        5.42      3.10 o 
 -15   5   3       89.32       89.14      8.46 o 
 -14   5   3        2.15       11.56      2.64 o 
 -13   5   3       73.46       70.31      6.28 o 
 -12   5   3       30.85       37.03      5.19 o 
 -11   5   3      224.78      216.44     12.65 o 
 -10   5   3       78.04       82.16      6.12 o 
  -9   5   3      185.97      184.22     15.55 o 
  -8   5   3      133.93      133.60      8.67 o 
  -7   5   3      152.79      138.60      7.38 o 
  -6   5   3      388.42      380.86      6.91 o 
  -5   5   3       40.11       37.89      3.28 o 
  -4   5   3       40.52       40.40      2.73 o 
  -3   5   3      230.54      220.27     13.52 o 
  -2   5   3       76.19       62.85      3.60 o 
  -1   5   3      371.09      359.31      7.54 o 
   0   5   3      155.11      149.32      5.36 o 
   1   5   3      110.57       98.15      7.42 o 
   2   5   3      148.90      124.31      4.08 o 
   3   5   3      214.56      196.76      8.63 o 
   4   5   3     1500.36     1557.26     26.03 o 
   5   5   3       35.13       39.31      3.24 o 
   6   5   3       15.51        7.21      2.62 o 
   7   5   3      203.45      212.13     10.20 o 
   8   5   3      164.17      190.44      7.32 o 
   9   5   3        0.70        4.54      3.80 o 
  10   5   3       17.42       13.47      4.54 o 
  11   5   3       51.03       46.47      5.40 o 
  12   5   3       29.35       26.13      5.97 o 
  13   5   3        4.15        4.15      4.66 o 
 -15   6   3        5.26        8.52      2.60 o 
 -14   6   3        2.36        5.95      4.98 o 
 -13   6   3       81.28       78.99      7.87 o 
 -12   6   3        8.39        5.29      2.39 o 
 -11   6   3       37.14       36.46      3.93 o 
 -10   6   3      122.71      134.44      7.49 o 
  -9   6   3      248.11      220.85     20.08 o 
  -8   6   3        0.24        8.16      2.25 o 
  -7   6   3        7.77        5.15      2.09 o 
  -6   6   3       20.57       19.67      2.71 o 
  -5   6   3       57.60       60.46      4.78 o 
  -4   6   3       16.55       13.46      1.64 o 
  -3   6   3       26.95       30.91      3.45 o 
  -2   6   3        1.25        4.12      4.49 o 
  -1   6   3        0.68        5.47      3.10 o 
   0   6   3        0.07        6.03      1.43 o 
   1   6   3      333.35      334.79     12.05 o 
   2   6   3       51.77       35.14      5.44 o 
   3   6   3       25.72       25.95      3.14 o 
   4   6   3      180.57      184.28     10.10 o 
   5   6   3      127.95      129.15      5.52 o 
   6   6   3      105.40      104.36      9.85 o 
   7   6   3       14.53       20.27      5.35 o 
   8   6   3       23.89       28.64      3.72 o 
   9   6   3       10.90       18.83      4.09 o 
  10   6   3        0.12        2.98      6.51 o 
  11   6   3        0.95       10.79      8.31 o 
  12   6   3        0.01       -3.10      4.42 o 
 -13   7   3       72.41       81.93     17.81 o 
 -12   7   3        4.52       16.52      3.86 o 
 -11   7   3       39.99       41.27      4.93 o 
 -10   7   3       20.93       22.77      3.20 o 
  -9   7   3      192.97      189.09      7.37 o 
  -8   7   3        7.41        9.36      2.10 o 
  -7   7   3       10.60       14.21      4.82 o 
  -6   7   3      159.26      159.14     11.40 o 
  -5   7   3       17.54       16.17      2.26 o 
  -4   7   3        5.89        7.88      2.93 o 
  -3   7   3       26.46       28.33      4.64 o 
  -2   7   3       24.89       32.18      5.21 o 
  -1   7   3       59.20       63.17      3.99 o 
   0   7   3       61.30       50.85      4.97 o 
   1   7   3        4.83       11.60      4.59 o 
   2   7   3      139.53      142.05      5.38 o 
   3   7   3       38.99       27.96      3.69 o 
   4   7   3      664.30      805.14     25.95 o 
   5   7   3        5.11        3.21      2.61 o 
   6   7   3       23.81       24.56      5.82 o 
   7   7   3        0.66        5.61      3.42 o 
   8   7   3      118.52      137.19     11.75 o 
   9   7   3       19.82       29.07      5.33 o 
  10   7   3        0.65        6.12      7.00 o 
 -11   8   3        9.71        7.17      3.77 o 
 -10   8   3       44.91       40.50     10.11 o 
  -9   8   3       28.65       27.83      7.18 o 
  -8   8   3       22.95       21.66      4.96 o 
  -7   8   3        5.38       12.37      7.13 o 
  -6   8   3        2.63        1.62      2.16 o 
  -5   8   3       29.94       22.07      4.75 o 
  -4   8   3        1.21        2.73      2.56 o 
  -3   8   3        3.76        6.78      2.62 o 
  -2   8   3        1.84        7.39      2.21 o 
  -1   8   3        1.93        5.76      2.62 o 
   0   8   3        0.22        5.74      1.75 o 
   1   8   3       26.12       22.78      3.15 o 
   2   8   3        0.37        4.75      2.19 o 
   3   8   3       95.65       78.66      9.00 o 
   4   8   3       22.22       12.71      4.39 o 
   5   8   3       73.76       75.10     17.24 o 
   6   8   3       21.95       25.90      6.83 o 
   7   8   3        0.61        5.53      2.81 o 
   8   8   3        2.69        6.56      4.15 o 
  -7   9   3        1.66        8.86      3.10 o 
  -6   9   3       59.87       39.05      5.67 o 
  -5   9   3        1.42        3.23      2.82 o 
  -4   9   3        1.44        6.67      3.84 o 
  -3   9   3        4.30        4.08      2.84 o 
  -2   9   3        5.25        6.83      6.69 o 
  -1   9   3        8.53        5.73      2.53 o 
   0   9   3        8.76        5.70      3.20 o 
   1   9   3        0.38        3.72      2.88 o 
   2   9   3       66.69       65.20      7.31 o 
   3   9   3        6.51        6.55      5.25 o 
   4   9   3      148.56      151.89     18.80 o 
 -18   0   4       70.72       66.35      8.19 o 
 -17   0   4        7.41        9.00      3.27 o 
 -16   0   4      199.14      207.57     16.53 o 
 -15   0   4      588.63      658.17     28.88 o 
 -14   0   4        8.36        6.66      3.52 o 
 -13   0   4      374.18      401.05     24.09 o 
 -12   0   4      238.26      220.15      8.69 o 
 -11   0   4      108.89       84.06     11.80 o 
 -10   0   4      241.50      293.77      9.04 o 
  -9   0   4       92.57      102.62      5.55 o 
  -8   0   4        0.84        4.59      3.52 o 
  -7   0   4       55.50       60.42      2.53 o 
  -6   0   4       48.51       40.54      2.18 o 
  -5   0   4     3996.81     4261.01     84.28 o 
  -4   0   4       69.48       80.60      2.00 o 
  -3   0   4      211.92      209.26      5.68 o 
  -2   0   4     1178.34     1167.60     12.73 o 
  -1   0   4      989.94      974.81     10.96 o 
   0   0   4     2239.23     2563.66     56.00 o 
   1   0   4     3313.08     3443.26     56.62 o 
   2   0   4     1241.34     1290.30     22.21 o 
   3   0   4       11.89       13.45      3.15 o 
   4   0   4     1137.44     1095.77     34.80 o 
   5   0   4      623.48      557.24     22.50 o 
   6   0   4       26.64       24.87      3.15 o 
   7   0   4     1111.08     1116.67     26.48 o 
   8   0   4        0.56        1.96      2.68 o 
   9   0   4      110.67      105.60     22.01 o 
  10   0   4        0.13        7.40      2.92 o 
  11   0   4       57.96       61.05      5.40 o 
  12   0   4       51.50       56.35     14.60 o 
  13   0   4       24.48       15.70     12.33 o 
  14   0   4        2.16        3.76      2.97 o 
  15   0   4      122.26       81.66     13.20 o 
 -19   1   4        1.72       12.39      4.90 o 
 -18   1   4        6.14       14.33      3.09 o 
 -17   1   4        0.92        2.47      2.62 o 
 -16   1   4        4.13        6.55      4.02 o 
 -15   1   4       40.36       46.01      6.63 o 
 -14   1   4        0.09        4.00      1.34 o 
 -13   1   4       27.60       28.08      4.28 o 
 -12   1   4        9.00       10.79      2.35 o 
 -11   1   4       96.98       91.66      4.13 o 
 -10   1   4       67.77       58.64      3.29 o 
  -9   1   4       96.22      102.04      4.62 o 
  -8   1   4        1.27        4.07      0.88 o 
  -7   1   4        4.92        2.77      0.80 o 
  -6   1   4        1.36        3.89      0.58 o 
  -5   1   4      420.91      439.96      5.34 o 
  -4   1   4        0.00        3.36      1.43 o 
  -3   1   4       97.24       95.72      3.12 o 
  -2   1   4       27.83       23.26      1.36 o 
  -1   1   4        6.80        8.64      0.98 o 
   0   1   4       26.25       34.04      1.82 o 
   1   1   4      241.89      242.43      5.77 o 
   2   1   4       28.30       28.29      2.02 o 
   3   1   4      119.36      117.02      2.90 o 
   4   1   4       29.35       22.07      2.06 o 
   5   1   4       10.20       13.19      2.87 o 
   6   1   4      150.07      141.09      5.13 o 
   7   1   4        0.04        5.13      1.22 o 
   8   1   4        1.36        2.88      1.89 o 
   9   1   4       30.01       30.57      3.19 o 
  10   1   4        0.27        6.18      1.90 o 
  11   1   4       11.43       16.76      2.84 o 
  12   1   4        0.06        8.26      2.26 o 
  13   1   4        0.85        3.76      1.46 o 
  14   1   4        0.01        3.36      3.78 o 
  15   1   4        0.18        5.92      1.99 o 
 -18   2   4       96.86       92.94     16.32 o 
 -17   2   4        2.19        4.13      2.16 o 
 -16   2   4      108.32      105.72      6.34 o 
 -15   2   4      207.14      250.32     38.65 o 
 -14   2   4        0.10        5.26      2.10 o 
 -13   2   4      369.55      372.70     23.89 o 
 -12   2   4      323.56      319.40     18.24 o 
 -11   2   4        0.01        3.21      1.03 o 
 -10   2   4       57.88       57.96      3.93 o 
  -9   2   4      771.67      758.45     16.53 o 
  -8   2   4       69.28       54.00      3.41 o 
  -7   2   4      189.06      160.57      3.07 o 
  -6   2   4       60.40       58.27      2.30 o 
  -5   2   4     1584.80     1611.07     25.89 o 
  -4   2   4        3.33       10.66      1.27 o 
  -3   2   4       90.52       82.06      2.32 o 
  -2   2   4      263.63      252.72      7.06 o 
  -1   2   4       67.30       51.53      2.26 o 
   0   2   4      293.41      351.11      5.46 o 
   1   2   4     2232.71     2217.53     35.63 o 
   2   2   4     1705.76     1722.64     20.70 o 
   3   2   4      104.80      108.87      3.86 o 
   4   2   4      562.70      514.64     16.00 o 
   5   2   4     1522.65     1488.28     27.07 o 
   6   2   4       51.72       39.31      3.22 o 
   7   2   4      307.41      278.21     15.14 o 
   8   2   4        5.53        5.05      2.31 o 
   9   2   4       26.05       25.67      3.19 o 
  10   2   4        7.96        5.90      2.00 o 
  11   2   4       35.03       25.79      3.40 o 
  12   2   4       44.25       40.90      3.64 o 
  13   2   4        7.44        7.98      2.36 o 
  14   2   4        9.05       10.21      2.56 o 
 -18   3   4        2.59        5.70      2.15 o 
 -17   3   4        0.70        4.79      2.49 o 
 -16   3   4        3.04       10.97      3.17 o 
 -15   3   4       62.21       64.81     11.66 o 
 -14   3   4        4.74        6.93      3.27 o 
 -13   3   4        4.48        2.88      2.65 o 
 -12   3   4        0.42        5.13      1.30 o 
 -11   3   4       24.12       23.28      3.60 o 
 -10   3   4      491.96      483.48      9.87 o 
  -9   3   4       72.43       75.10      3.84 o 
  -8   3   4       22.13       24.52      1.97 o 
  -7   3   4       10.39       10.31      0.89 o 
  -6   3   4       72.77       66.45      2.86 o 
  -5   3   4      184.73      195.00      4.11 o 
  -4   3   4       20.60       16.68      0.91 o 
  -3   3   4        6.45        8.52      3.15 o 
  -2   3   4        0.59        1.97      2.19 o 
  -1   3   4       27.06       33.13      1.86 o 
   0   3   4       47.13       50.35      2.30 o 
   1   3   4      142.64      152.63      6.51 o 
   2   3   4      373.73      346.24      7.94 o 
   3   3   4       30.64       31.74      2.64 o 
   4   3   4       35.63       41.04      2.90 o 
   5   3   4      177.29      181.22      6.15 o 
   6   3   4      354.58      325.46     10.79 o 
   7   3   4       12.65       17.54      2.57 o 
   8   3   4       11.36        7.00      2.72 o 
   9   3   4       21.20        9.39      2.55 o 
  10   3   4        8.93        9.58      2.81 o 
  11   3   4        0.02        4.81      2.48 o 
  12   3   4        2.45        5.75      2.47 o 
  13   3   4        0.06        3.19      1.87 o 
  14   3   4        2.03       10.30      3.76 o 
 -17   4   4        0.18       11.57      3.74 o 
 -16   4   4      153.33      159.80     15.10 o 
 -15   4   4       40.63       39.88      6.71 o 
 -14   4   4       29.09       30.68      3.97 o 
 -13   4   4      146.61      157.27     12.01 o 
 -12   4   4      249.01      265.62     27.32 o 
 -11   4   4       60.34       50.35      5.82 o 
 -10   4   4      131.72      136.78      9.33 o 
  -9   4   4      835.69      834.79     12.75 o 
  -8   4   4       17.77       14.63      1.32 o 
  -7   4   4       37.01       37.71      1.64 o 
  -6   4   4      268.61      242.13      5.93 o 
  -5   4   4      522.73      505.65     12.90 o 
  -4   4   4        0.83        5.06      2.04 o 
  -3   4   4      223.36      197.72      4.24 o 
  -2   4   4      213.67      198.56      4.47 o 
  -1   4   4      119.68      106.77      7.87 o 
   0   4   4       14.44       20.11      3.21 o 
   1   4   4      384.79      374.57      6.48 o 
   2   4   4      860.97      861.45     16.20 o 
   3   4   4       54.84       60.29      3.48 o 
   4   4   4       22.63       28.37      3.22 o 
   5   4   4     1530.46     1577.38     30.47 o 
   6   4   4      383.86      382.69     10.16 o 
   7   4   4       15.51       16.22      2.77 o 
   8   4   4      132.26      143.80      9.63 o 
   9   4   4       12.12       12.22      3.46 o 
  10   4   4       41.15       42.53      9.24 o 
  11   4   4        7.60       14.80      5.42 o 
  12   4   4       47.17       40.78      5.17 o 
  13   4   4        7.71        8.90      3.92 o 
 -16   5   4        0.12        7.05      4.50 o 
 -15   5   4        5.88       10.03      3.35 o 
 -14   5   4       13.06        8.80      3.65 o 
 -13   5   4       60.24       61.74      6.94 o 
 -12   5   4       39.34       36.42      4.35 o 
 -11   5   4       11.78       13.35      3.32 o 
 -10   5   4      113.52      115.79      6.02 o 
  -9   5   4        0.08        2.38      1.94 o 
  -8   5   4       93.41       80.53      5.04 o 
  -7   5   4       25.54       22.80      2.10 o 
  -6   5   4        4.20        5.82      2.06 o 
  -5   5   4       50.57       51.33      3.92 o 
  -4   5   4       11.21        8.02      2.32 o 
  -3   5   4        0.20        3.96      2.48 o 
  -2   5   4       12.80       22.81      1.83 o 
  -1   5   4        1.88        4.81      1.88 o 
   0   5   4       51.76       46.27      3.91 o 
   1   5   4        9.04       11.97      2.49 o 
   2   5   4       20.29       18.89      2.93 o 
   3   5   4        0.72        5.99      2.08 o 
   4   5   4       35.59       37.49      3.89 o 
   5   5   4      101.06       92.98      5.14 o 
   6   5   4      147.09      171.10      5.78 o 
   7   5   4       52.20       43.23      4.44 o 
   8   5   4       86.96       81.46      6.26 o 
   9   5   4        3.33        7.97      2.86 o 
  10   5   4        5.75        8.45      2.44 o 
  11   5   4        7.32       12.82      3.69 o 
  12   5   4        0.01        0.45      2.81 o 
 -15   6   4        1.09       15.50      4.43 o 
 -14   6   4       26.15       12.47      3.38 o 
 -13   6   4       39.98       30.42      5.54 o 
 -12   6   4       96.20       91.98      6.48 o 
 -11   6   4       17.21       24.99     11.82 o 
 -10   6   4      152.22      155.56     17.48 o 
  -9   6   4      273.45      284.82     21.29 o 
  -8   6   4      119.25      113.07     14.11 o 
  -7   6   4       41.58       41.00      3.24 o 
  -6   6   4       96.18       88.06      4.55 o 
  -5   6   4      250.63      234.34     10.70 o 
  -4   6   4        0.31        7.87      3.84 o 
  -3   6   4       80.96       84.77      5.68 o 
  -2   6   4      130.23      131.17      6.78 o 
  -1   6   4       47.36       40.73      4.37 o 
   0   6   4        0.22        5.57      3.18 o 
   1   6   4       91.79       88.31      4.94 o 
   2   6   4       63.70       62.08      3.85 o 
   3   6   4       19.26       15.28      3.19 o 
   4   6   4       49.67       62.78     14.97 o 
   5   6   4      531.97      580.23     13.78 o 
   6   6   4       97.82       86.04      4.34 o 
   7   6   4        4.26        7.92      2.87 o 
   8   6   4       93.09       82.41      6.30 o 
   9   6   4       29.18       20.51      5.06 o 
  10   6   4       49.58       66.62     17.31 o 
  11   6   4        1.64        4.04      4.37 o 
 -13   7   4        6.17        4.10      4.50 o 
 -12   7   4       20.00       38.20      6.32 o 
 -11   7   4       12.37        8.67      2.87 o 
 -10   7   4        5.66       11.35      3.71 o 
  -9   7   4       17.70       21.04      3.34 o 
  -8   7   4       74.07       64.24      5.10 o 
  -7   7   4       20.65       17.96      3.29 o 
  -6   7   4        6.72        7.24      3.45 o 
  -5   7   4        8.86       10.27      3.89 o 
  -4   7   4       33.38       28.37      7.16 o 
  -3   7   4        5.45       10.97      4.73 o 
  -2   7   4        0.20        5.81      1.64 o 
  -1   7   4        0.25        6.30      1.99 o 
   0   7   4       58.17       50.20      3.80 o 
   1   7   4        1.76        4.95      3.81 o 
   2   7   4        1.09        3.73      3.55 o 
   3   7   4        3.71        5.15      2.68 o 
   4   7   4       26.15       35.38     10.37 o 
   5   7   4        0.34       12.15      6.78 o 
   6   7   4       46.29       37.13      4.24 o 
   7   7   4       46.00       36.62      5.10 o 
   8   7   4       23.83       24.81      8.26 o 
   9   7   4        2.83        8.15      3.80 o 
 -10   8   4       31.28       28.07      4.96 o 
  -9   8   4       57.03       53.95      8.04 o 
  -8   8   4      203.55      249.54     41.32 o 
  -7   8   4       63.03       72.52     13.90 o 
  -6   8   4        2.06        4.68      2.50 o 
  -5   8   4      104.20      101.73      5.87 o 
  -4   8   4        4.98        1.18      2.44 o 
  -3   8   4       15.97       14.49      2.47 o 
  -2   8   4       27.54       27.91      5.13 o 
  -1   8   4        0.41       10.12      7.71 o 
   0   8   4        1.31        7.45      2.92 o 
   1   8   4       54.26       55.65      6.16 o 
   2   8   4        1.97        6.02      3.81 o 
   3   8   4       99.03      102.40      8.20 o 
   4   8   4       48.11       49.94      6.65 o 
   5   8   4       77.95       63.14      7.82 o 
   6   8   4        0.60        2.46      2.64 o 
  -6   9   4        0.68        4.35      5.92 o 
  -5   9   4        0.16        4.24      2.71 o 
  -4   9   4        8.68        7.88      3.86 o 
  -3   9   4        0.05        2.27      1.27 o 
  -2   9   4        0.00        4.51      2.80 o 
  -1   9   4        2.49        1.72      1.53 o 
   0   9   4        9.23        8.71      2.59 o 
   1   9   4        0.12       13.14      3.46 o 
   2   9   4        2.04       10.42      8.41 o 
 -19   1   5        0.07        3.32      1.52 o 
 -18   1   5      233.64      253.85     20.44 o 
 -17   1   5        1.52        3.84      4.30 o 
 -16   1   5      144.63      162.04     27.54 o 
 -15   1   5      295.22      321.72     13.66 o 
 -14   1   5        1.62        3.69      2.08 o 
 -13   1   5        4.92        7.15      1.37 o 
 -12   1   5      233.28      243.53      8.32 o 
 -11   1   5      203.47      181.33      4.63 o 
 -10   1   5        1.23        9.03      2.38 o 
  -9   1   5      637.70      652.03     15.68 o 
  -8   1   5       71.25       53.91      2.16 o 
  -7   1   5       52.57       38.29      1.35 o 
  -6   1   5      209.43      214.35      6.30 o 
  -5   1   5      674.33      593.61     11.49 o 
  -4   1   5      828.02      772.31     10.96 o 
  -3   1   5      214.05      202.79      4.10 o 
  -2   1   5     1085.90     1067.30     12.93 o 
  -1   1   5      330.92      272.59      4.31 o 
   0   1   5       59.21       53.32      2.18 o 
   1   1   5        0.53        9.65      1.96 o 
   2   1   5     1595.54     1641.71     27.42 o 
   3   1   5       37.87       32.39      2.85 o 
   4   1   5       20.74       19.52      4.27 o 
   5   1   5      549.42      522.39      9.39 o 
   6   1   5      689.24      704.90     12.76 o 
   7   1   5      715.54      703.65     17.75 o 
   8   1   5      245.49      253.64     12.92 o 
   9   1   5       11.99       11.94      4.33 o 
  10   1   5        9.68        9.86      2.05 o 
  11   1   5       12.91       12.62      2.46 o 
  12   1   5       26.07       32.45      3.94 o 
  13   1   5       14.75       10.85      2.60 o 
  14   1   5        0.24        2.30      3.86 o 
 -18   2   5        9.53       10.45      2.87 o 
 -17   2   5       17.71        9.76      2.51 o 
 -16   2   5        3.29        5.64      2.47 o 
 -15   2   5        0.57        4.94      1.99 o 
 -14   2   5      145.64      135.48     10.23 o 
 -13   2   5       49.58       48.26      3.11 o 
 -12   2   5        6.05        7.78      1.75 o 
 -11   2   5        5.54        9.82      1.94 o 
 -10   2   5       14.03       18.59      1.97 o 
  -9   2   5       25.37       24.78      2.59 o 
  -8   2   5       31.51       29.59      2.85 o 
  -7   2   5        6.30        8.33      1.38 o 
  -6   2   5       73.55       71.53      1.79 o 
  -5   2   5       71.89       72.20      5.16 o 
  -4   2   5      449.57      473.17     16.06 o 
  -3   2   5        0.04        7.37      2.26 o 
  -2   2   5       39.35       37.70      2.60 o 
  -1   2   5        5.02        7.14      1.80 o 
   0   2   5       18.38       18.72      1.48 o 
   1   2   5        3.31        6.83      2.01 o 
   2   2   5       68.45       56.92      2.69 o 
   3   2   5       45.19       44.00      3.12 o 
   4   2   5      100.69      101.78      5.20 o 
   5   2   5       24.76       32.67      4.40 o 
   6   2   5       70.69       71.84      4.35 o 
   7   2   5      240.80      231.27      7.47 o 
   8   2   5       56.72       60.77      3.96 o 
   9   2   5       84.21       79.26      7.42 o 
  10   2   5       36.98       39.40      3.63 o 
  11   2   5        3.69        6.87      2.10 o 
  12   2   5        0.20        3.92      1.97 o 
  13   2   5        0.05        2.50      1.91 o 
 -18   3   5      156.85      135.08     29.57 o 
 -17   3   5        7.07       10.38      2.52 o 
 -16   3   5       64.22       77.58     17.28 o 
 -15   3   5      109.33      118.09     17.25 o 
 -14   3   5        0.16        1.72      3.49 o 
 -13   3   5       72.20       71.88      8.79 o 
 -12   3   5      155.19      173.98      7.31 o 
 -11   3   5      336.46      354.86     10.87 o 
 -10   3   5      122.62      134.63      6.66 o 
  -9   3   5        5.06        8.72      1.00 o 
  -8   3   5     1104.30     1071.17     15.26 o 
  -7   3   5        0.33        5.31      1.65 o 
  -6   3   5        1.96        3.78      1.02 o 
  -5   3   5      326.57      286.41      7.90 o 
  -4   3   5      447.45      446.83     11.22 o 
  -3   3   5      330.37      328.84      8.77 o 
  -2   3   5      470.90      466.26      8.44 o 
  -1   3   5      144.51      129.70      5.69 o 
   0   3   5       45.80       41.15      2.55 o 
   1   3   5      203.46      178.90      3.86 o 
   2   3   5      553.73      566.56     11.46 o 
   3   3   5      149.42      145.77      4.40 o 
   4   3   5      154.89      163.01      4.98 o 
   5   3   5      126.37      117.84      6.50 o 
   6   3   5      618.94      654.77     15.68 o 
   7   3   5      496.25      485.34     18.02 o 
   8   3   5       64.26       56.10      7.13 o 
   9   3   5        0.06        4.88      1.80 o 
  10   3   5        0.36        4.15      1.92 o 
  11   3   5       63.65       48.54      8.71 o 
  12   3   5        5.60        9.92      2.61 o 
  13   3   5       29.99       28.74      5.72 o 
 -17   4   5        7.51       12.24      2.76 o 
 -16   4   5        1.39        4.34      2.16 o 
 -15   4   5       14.02        8.05      4.15 o 
 -14   4   5      114.62      125.51     15.40 o 
 -13   4   5       51.40       57.69      6.94 o 
 -12   4   5       55.46       45.11      9.95 o 
 -11   4   5        0.20        3.39      2.22 o 
 -10   4   5        7.71        7.01      1.93 o 
  -9   4   5        2.38        2.74      1.10 o 
  -8   4   5       71.86       66.81      2.26 o 
  -7   4   5        1.32        4.52      1.11 o 
  -6   4   5      311.80      308.70      5.03 o 
  -5   4   5        4.97        5.71      2.55 o 
  -4   4   5      170.88      155.32      7.35 o 
  -3   4   5        2.33        4.25      0.97 o 
  -2   4   5        4.54        5.97      3.19 o 
  -1   4   5       71.29       71.67      3.94 o 
   0   4   5       60.75       54.80      4.65 o 
   1   4   5       66.05       65.80      3.77 o 
   2   4   5      110.19      104.25      4.01 o 
   3   4   5      163.04      156.02      4.73 o 
   4   4   5      106.15      102.81      4.36 o 
   5   4   5       20.93       21.36      2.88 o 
   6   4   5       52.85       50.97      3.26 o 
   7   4   5       40.34       33.69      7.88 o 
   8   4   5       17.49       30.02      7.24 o 
   9   4   5       20.02       27.29      6.67 o 
  10   4   5       11.09        7.07      3.29 o 
  11   4   5       19.26       21.68      7.06 o 
  12   4   5       12.38       12.67      3.61 o 
 -16   5   5       59.75       53.45     10.15 o 
 -15   5   5      104.56      115.84     43.10 o 
 -14   5   5        7.86       10.34      4.28 o 
 -13   5   5        4.79        8.05      2.69 o 
 -12   5   5       64.76       66.39     10.67 o 
 -11   5   5       67.09       61.25      8.81 o 
 -10   5   5      102.15      103.00     10.46 o 
  -9   5   5      147.21      168.88      9.29 o 
  -8   5   5      895.22      924.40     46.96 o 
  -7   5   5       21.79       24.74      2.49 o 
  -6   5   5       83.68       78.70      4.33 o 
  -5   5   5      232.74      230.61     11.47 o 
  -4   5   5      356.55      347.06      9.14 o 
  -3   5   5      157.98      147.24     12.90 o 
  -2   5   5      281.07      298.44      7.87 o 
  -1   5   5      117.17      118.35      4.67 o 
   0   5   5        0.13        4.36      1.79 o 
   1   5   5       71.39       69.41      3.65 o 
   2   5   5       46.04       45.43      3.49 o 
   3   5   5       93.69       86.16      5.08 o 
   4   5   5      166.80      174.29      5.83 o 
   5   5   5       42.19       42.75      3.18 o 
   6   5   5      207.82      186.49     11.97 o 
   7   5   5      176.14      171.42      7.84 o 
   8   5   5       35.77       53.37      8.76 o 
   9   5   5       41.86       51.09      5.31 o 
  10   5   5        1.36        6.58      2.80 o 
  11   5   5       44.16       36.39     10.91 o 
 -14   6   5       20.10       14.04     11.36 o 
 -13   6   5        1.06       11.09      3.20 o 
 -12   6   5       65.04       68.44      6.21 o 
 -11   6   5       11.68       19.24      7.37 o 
 -10   6   5        4.49        2.75      3.79 o 
  -9   6   5        0.31        5.69      3.56 o 
  -8   6   5        9.06        8.90      2.39 o 
  -7   6   5        0.54        3.93      1.39 o 
  -6   6   5      205.81      207.98      5.53 o 
  -5   6   5       15.08       15.13      2.42 o 
  -4   6   5       72.29       69.90      3.20 o 
  -3   6   5       83.30       77.31      4.71 o 
  -2   6   5        0.31        4.38      2.04 o 
  -1   6   5       19.34       19.54      2.99 o 
   0   6   5       20.36       17.74      4.78 o 
   1   6   5       40.85       32.04      3.97 o 
   2   6   5       52.60       53.73      7.94 o 
   3   6   5       54.55       48.81      3.20 o 
   4   6   5       92.20       99.94      4.35 o 
   5   6   5       13.21       11.04      3.01 o 
   6   6   5       17.93       20.13      3.15 o 
   7   6   5        2.84       10.84      4.03 o 
   8   6   5       23.27       16.44      3.52 o 
   9   6   5        2.71       16.43      9.19 o 
 -12   7   5      103.81      128.40     15.95 o 
 -11   7   5        6.03        4.50      2.63 o 
 -10   7   5        0.00        6.75      2.88 o 
  -9   7   5       34.77       45.52     10.80 o 
  -8   7   5      299.73      337.74     34.88 o 
  -7   7   5       25.25       31.15      4.18 o 
  -6   7   5       98.24      111.71     15.77 o 
  -5   7   5       22.44       22.93      3.07 o 
  -4   7   5      157.80      148.74      9.12 o 
  -3   7   5       90.74      104.01      6.02 o 
  -2   7   5       58.90       63.60      9.38 o 
  -1   7   5       31.33       29.89      5.62 o 
   0   7   5       15.35       11.36      3.14 o 
   1   7   5       12.38       17.55      2.74 o 
   2   7   5       65.83       80.49      4.84 o 
   3   7   5        2.94        7.13      2.43 o 
   4   7   5        3.83        9.97      2.31 o 
   5   7   5       66.61       75.95      7.45 o 
   6   7   5       15.60       14.19      2.67 o 
   7   7   5        2.18       14.70      4.61 o 
  -9   8   5        8.25       15.51      4.37 o 
  -8   8   5        9.73       17.04      9.44 o 
  -7   8   5       22.86       30.61      5.06 o 
  -6   8   5       27.49       25.88      5.31 o 
  -5   8   5        0.13        7.21      2.90 o 
  -4   8   5       14.31       17.12      4.11 o 
  -3   8   5       38.15       48.33      5.61 o 
  -2   8   5        1.30        5.58      2.24 o 
  -1   8   5       15.16       25.78      9.21 o 
   0   8   5        7.18       10.42      2.98 o 
   1   8   5        4.07        7.05      6.26 o 
   2   8   5       15.61       19.38      5.49 o 
   3   8   5       20.01       24.04      6.55 o 
   4   8   5        0.96        5.18      2.39 o 
 -18   0   6       25.99       32.15      5.70 o 
 -17   0   6      107.67      128.15      9.44 o 
 -16   0   6       62.83       72.43      4.95 o 
 -15   0   6      240.96      255.81     26.70 o 
 -14   0   6      128.56      119.18      4.86 o 
 -13   0   6      132.55      112.08      5.44 o 
 -12   0   6       99.06       64.12      6.66 o 
 -11   0   6      205.46      204.60     10.30 o 
 -10   0   6       75.34       52.85      3.38 o 
  -9   0   6       82.22       87.94      6.64 o 
  -8   0   6      608.79      542.26     13.79 o 
  -7   0   6      705.21      619.99     12.13 o 
  -6   0   6      130.06      131.06      4.61 o 
  -5   0   6     2939.59     2829.86     69.68 o 
  -4   0   6      624.88      557.78     12.59 o 
  -3   0   6      123.43      112.13      3.54 o 
  -2   0   6      690.97      674.29     21.38 o 
  -1   0   6      324.57      298.37     11.55 o 
   0   0   6       16.44       17.82      3.64 o 
   1   0   6      193.04      163.83      6.11 o 
   2   0   6        0.23        7.36      2.56 o 
   3   0   6      108.75      120.60      6.98 o 
   4   0   6      153.48      132.42      9.96 o 
   5   0   6       13.22       21.91      3.78 o 
   6   0   6      529.88      537.43     34.91 o 
   7   0   6      387.84      393.13     16.52 o 
   8   0   6     1024.07     1082.89     55.20 o 
   9   0   6       26.09       35.61      5.53 o 
  10   0   6       39.40       55.51     11.96 o 
  11   0   6       62.64       56.41      9.01 o 
  12   0   6       53.35       50.82      9.47 o 
 -18   1   6        0.03        6.07      2.34 o 
 -17   1   6       18.97       25.79      3.05 o 
 -16   1   6        9.13        7.88      2.22 o 
 -15   1   6        4.10        9.15      2.24 o 
 -14   1   6        1.53        9.84      2.96 o 
 -13   1   6        1.54        5.54      1.55 o 
 -12   1   6        2.67        7.91      2.19 o 
 -11   1   6        6.65        6.81      1.58 o 
 -10   1   6        1.94        5.83      2.04 o 
  -9   1   6        2.49        4.23      1.27 o 
  -8   1   6      174.89      161.88      3.30 o 
  -7   1   6       81.77       73.59      2.37 o 
  -6   1   6      175.86      176.34      4.46 o 
  -5   1   6        0.07        0.93      1.16 o 
  -4   1   6        1.24        2.52      1.15 o 
  -3   1   6       71.48       68.30      4.43 o 
  -2   1   6       10.01       15.17      2.09 o 
  -1   1   6        1.78        1.83      1.30 o 
   0   1   6       18.80       22.32      1.67 o 
   1   1   6        5.07        5.08      0.82 o 
   2   1   6        0.71        4.43      1.49 o 
   3   1   6       43.78       39.99      3.20 o 
   4   1   6       22.79       29.86      2.49 o 
   5   1   6        0.58        5.88      2.24 o 
   6   1   6       27.89       27.72      4.93 o 
   7   1   6        0.02        2.39      2.55 o 
   8   1   6       18.79       12.40      4.15 o 
   9   1   6        7.91        9.89      2.42 o 
  10   1   6       33.67       26.27      3.26 o 
  11   1   6       16.21        9.81      3.54 o 
  12   1   6        0.51        4.85      2.23 o 
 -18   2   6        8.01        4.25      1.84 o 
 -17   2   6       70.67       80.46      9.39 o 
 -16   2   6       47.14       54.01      5.49 o 
 -15   2   6      160.57      157.27      9.07 o 
 -14   2   6       29.65       30.30      4.63 o 
 -13   2   6      140.53      121.15      7.07 o 
 -12   2   6        8.32       12.48      3.47 o 
 -11   2   6      235.84      227.27     10.94 o 
 -10   2   6      266.81      226.51     12.62 o 
  -9   2   6      102.72      102.87      2.34 o 
  -8   2   6      234.56      200.40      6.86 o 
  -7   2   6     1124.06     1073.52     20.55 o 
  -6   2   6       73.03       65.55      4.03 o 
  -5   2   6     1261.75     1211.69     22.93 o 
  -4   2   6      125.65      118.57     15.18 o 
  -3   2   6       76.32       59.74      3.58 o 
  -2   2   6      937.79      881.91     23.31 o 
  -1   2   6      195.75      177.50      4.20 o 
   0   2   6       39.21       32.21      2.13 o 
   1   2   6      257.13      229.65      7.14 o 
   2   2   6       96.54       87.10      3.27 o 
   3   2   6      133.43      151.60      5.91 o 
   4   2   6        8.54        2.20      1.39 o 
   5   2   6        0.07        4.71      1.76 o 
   6   2   6      263.87      264.23      8.90 o 
   7   2   6      266.57      279.73      8.01 o 
   8   2   6      597.75      599.19     13.06 o 
   9   2   6       39.39       30.25      8.41 o 
  10   2   6        2.32        5.23      3.59 o 
  11   2   6       40.41       32.51      7.60 o 
  12   2   6       93.88      104.65     16.14 o 
 -17   3   6       13.05        6.89      1.93 o 
 -16   3   6        0.31        4.69      2.81 o 
 -15   3   6        2.68        3.80      3.29 o 
 -14   3   6       10.75       10.45      3.91 o 
 -13   3   6       26.39       23.46      3.56 o 
 -12   3   6       14.78       12.93      2.06 o 
 -11   3   6        0.41        4.53      1.22 o 
 -10   3   6       46.68       47.26      2.84 o 
  -9   3   6       11.48       14.64      2.54 o 
  -8   3   6      164.12      156.93      5.30 o 
  -7   3   6      420.03      426.87     10.34 o 
  -6   3   6      168.88      170.96     10.66 o 
  -5   3   6       23.38       21.93      3.87 o 
  -4   3   6        4.52        9.38      3.11 o 
  -3   3   6       90.43       95.60     10.25 o 
  -2   3   6        5.95        4.40      2.40 o 
  -1   3   6       35.31       31.90      2.59 o 
   0   3   6       18.21       12.45      1.71 o 
   1   3   6        1.93        4.92      1.99 o 
   2   3   6       13.28       15.29      2.00 o 
   3   3   6      144.39      139.55      5.06 o 
   4   3   6        6.20        2.61      2.42 o 
   5   3   6        6.62       13.09      3.10 o 
   6   3   6        3.90        6.67      3.37 o 
   7   3   6        0.75        5.59      2.75 o 
   8   3   6        0.85        4.79      2.70 o 
   9   3   6       18.74       17.74      3.21 o 
  10   3   6       74.17       75.39      8.87 o 
  11   3   6       47.45       33.29      8.51 o 
 -16   4   6       22.20        9.84      4.44 o 
 -15   4   6      108.39      111.97     11.32 o 
 -14   4   6       19.27       20.51      3.41 o 
 -13   4   6        3.41       15.61      4.30 o 
 -12   4   6       82.84       98.11      6.98 o 
 -11   4   6       21.66       36.10      7.93 o 
 -10   4   6      145.17      141.56      5.86 o 
  -9   4   6      146.42      170.49      9.79 o 
  -8   4   6        7.44        6.98      2.64 o 
  -7   4   6      913.68      932.64     24.37 o 
  -6   4   6      219.06      202.80      7.25 o 
  -5   4   6      443.03      408.25     11.77 o 
  -4   4   6      116.86      125.08      4.88 o 
  -3   4   6        6.64        9.94      2.81 o 
  -2   4   6      705.54      655.04      9.18 o 
  -1   4   6       99.95      102.32      4.79 o 
   0   4   6        1.22        4.18      1.91 o 
   1   4   6       66.82       71.02      5.33 o 
   2   4   6       57.94       42.36      6.91 o 
   3   4   6       23.38       12.48      2.26 o 
   4   4   6        3.72        5.54      2.15 o 
   5   4   6       93.01       97.97      4.27 o 
   6   4   6       42.77       41.99      4.95 o 
   7   4   6       65.69       66.32      7.52 o 
   8   4   6      169.31      175.80      8.63 o 
   9   4   6      111.23      134.51     20.89 o 
  10   4   6        1.73       10.47      3.70 o 
 -15   5   6        0.33        4.43      2.36 o 
 -14   5   6       22.80       15.44      8.57 o 
 -13   5   6        8.26        8.52      2.52 o 
 -12   5   6        3.43        7.02      3.93 o 
 -11   5   6        1.56        7.73     11.32 o 
 -10   5   6       77.77       82.64      7.43 o 
  -9   5   6       14.79       14.70      3.29 o 
  -8   5   6        6.30        8.25      1.90 o 
  -7   5   6       30.98       41.11      5.41 o 
  -6   5   6        7.21       15.09      4.46 o 
  -5   5   6      145.39      144.70      7.82 o 
  -4   5   6      119.26      108.99      9.87 o 
  -3   5   6       55.40       55.02      4.59 o 
  -2   5   6       10.86       10.64      3.18 o 
  -1   5   6       56.99       55.01      5.93 o 
   0   5   6       24.02       21.62      2.93 o 
   1   5   6        4.31        7.46      2.22 o 
   2   5   6        5.66        8.38      2.28 o 
   3   5   6       24.07       20.24      2.67 o 
   4   5   6       11.18       11.67      2.54 o 
   5   5   6       29.16       23.46      7.22 o 
   6   5   6       13.65       14.24      3.47 o 
   7   5   6       50.28       52.16      4.70 o 
   8   5   6       38.72       36.68      4.67 o 
   9   5   6        2.08        8.35      3.46 o 
 -14   6   6       25.38       26.80      8.65 o 
 -13   6   6        0.00       11.10      3.97 o 
 -12   6   6       42.05       31.68     11.18 o 
 -11   6   6       30.27       55.84     20.23 o 
 -10   6   6        2.10       10.69      4.20 o 
  -9   6   6        9.60       15.73      3.66 o 
  -8   6   6        4.50       12.60      3.35 o 
  -7   6   6      338.59      339.36     20.22 o 
  -6   6   6      105.46      111.35      5.24 o 
  -5   6   6      105.06      104.19      9.96 o 
  -4   6   6       87.09      105.11      9.51 o 
  -3   6   6       45.07       39.08      5.92 o 
  -2   6   6      326.72      336.67     12.37 o 
  -1   6   6       26.17       32.56      3.43 o 
   0   6   6        0.30        9.91      3.29 o 
   1   6   6       33.79       46.65      6.34 o 
   2   6   6        6.24        8.99      4.65 o 
   3   6   6       43.60       51.83     11.42 o 
   4   6   6        0.24        6.40      3.57 o 
   5   6   6      118.21      108.66      7.78 o 
   6   6   6        7.69       10.26      2.63 o 
   7   6   6       15.00       15.92      2.91 o 
   8   6   6       25.00       23.93      4.16 o 
 -11   7   6        6.77        7.45      7.03 o 
 -10   7   6       20.60       14.38      3.64 o 
  -9   7   6       32.07       40.88     13.32 o 
  -8   7   6        8.12        7.55      3.98 o 
  -7   7   6       12.96       15.61      7.03 o 
  -6   7   6        3.52        5.24      2.34 o 
  -5   7   6       64.81       60.74      3.95 o 
  -4   7   6       44.52       46.00      8.32 o 
  -3   7   6       41.04       45.21      8.02 o 
  -2   7   6       12.75       16.59      7.94 o 
  -1   7   6       33.00       29.19      5.00 o 
   0   7   6        8.89        8.07      2.97 o 
   1   7   6        1.84       13.09      2.74 o 
   2   7   6        0.19        9.69      2.82 o 
   3   7   6        2.89        9.12      2.74 o 
   4   7   6       35.36       46.19      7.67 o 
   5   7   6       20.81       23.91     12.04 o 
  -8   8   6        4.37        8.57      3.30 o 
  -7   8   6       69.59       75.44     27.69 o 
  -6   8   6        9.49       16.21      3.30 o 
  -5   8   6        6.44        4.06      3.93 o 
  -4   8   6       30.05       44.11     14.47 o 
  -3   8   6       10.32       15.70      3.05 o 
  -2   8   6      112.29      113.79      9.61 o 
  -1   8   6       12.16       16.59      7.23 o 
   0   8   6        0.04        4.63      2.22 o 
   1   8   6       16.38       28.13      7.28 o 
   2   8   6        0.01       10.82      7.24 o 
 -18   1   7       42.96       24.19      4.42 o 
 -17   1   7       35.34       22.91      4.74 o 
 -16   1   7       13.22       20.70      9.17 o 
 -15   1   7      122.77      127.46      7.47 o 
 -14   1   7      211.48      197.44      8.15 o 
 -13   1   7       12.52       13.04      3.67 o 
 -12   1   7      288.09      255.95      6.19 o 
 -11   1   7        6.97       15.96      2.17 o 
 -10   1   7      235.08      206.47      8.44 o 
  -9   1   7      124.67      114.64      3.67 o 
  -8   1   7      301.32      287.55      4.44 o 
  -7   1   7       39.06       42.70      5.68 o 
  -6   1   7      838.36      802.53     12.68 o 
  -5   1   7     1480.44     1437.46     21.37 o 
  -4   1   7      994.58      963.99     14.92 o 
  -3   1   7       18.27       12.40      1.34 o 
  -2   1   7      325.65      293.50      6.36 o 
  -1   1   7      291.43      264.78      5.32 o 
   0   1   7        1.80        7.26      2.23 o 
   1   1   7       30.40       16.42      2.25 o 
   2   1   7      168.92      182.30      7.31 o 
   3   1   7       58.35       59.20      4.95 o 
   4   1   7        2.94        6.63      2.16 o 
   5   1   7       65.86       56.18      4.48 o 
   6   1   7       72.41       86.80      6.07 o 
   7   1   7       82.64       76.87      7.51 o 
   8   1   7        5.76        5.56      1.86 o 
   9   1   7      413.91      435.95      8.01 o 
  10   1   7        1.30        1.95      1.27 o 
  11   1   7       13.37       13.00      3.91 o 
 -17   2   7        2.61       13.29      2.65 o 
 -16   2   7       19.94       37.37      4.08 o 
 -15   2   7        4.12       11.36      6.28 o 
 -14   2   7        1.34        6.68      1.71 o 
 -13   2   7        0.04        5.04      1.68 o 
 -12   2   7        2.88        3.88      1.57 o 
 -11   2   7       29.42       31.01      4.02 o 
 -10   2   7       46.83       35.46      3.47 o 
  -9   2   7       19.49       20.94      2.64 o 
  -8   2   7        6.43       11.15      2.39 o 
  -7   2   7      291.48      265.87      9.53 o 
  -6   2   7      131.70      133.68      5.94 o 
  -5   2   7      202.65      185.27      6.87 o 
  -4   2   7      125.68      141.82      7.40 o 
  -3   2   7       21.51       24.76      3.89 o 
  -2   2   7        1.31        4.36      2.71 o 
  -1   2   7        6.41        5.43      1.08 o 
   0   2   7        1.67        3.01      1.54 o 
   1   2   7        2.81       12.29      2.51 o 
   2   2   7        6.24        7.56      2.58 o 
   3   2   7        2.70        8.73      2.65 o 
   4   2   7       46.50       42.00      4.74 o 
   5   2   7        7.60        7.30      2.43 o 
   6   2   7       81.94       90.05      9.01 o 
   7   2   7      126.04      123.38      7.13 o 
   8   2   7        1.50        7.16      2.07 o 
   9   2   7       13.39       13.53      2.54 o 
  10   2   7        0.21        3.40      1.95 o 
 -17   3   7        1.53        7.54      2.49 o 
 -16   3   7       13.26       17.79     11.64 o 
 -15   3   7      111.89      109.95     10.66 o 
 -14   3   7      154.87      137.63      6.22 o 
 -13   3   7        0.00       10.03      9.56 o 
 -12   3   7      164.59      155.52     12.04 o 
 -11   3   7      176.75      184.01      5.45 o 
 -10   3   7       80.71       90.50      7.84 o 
  -9   3   7        0.86        5.26      2.16 o 
  -8   3   7      173.12      172.99     10.91 o 
  -7   3   7       32.80       26.68      2.62 o 
  -6   3   7      293.84      266.93      8.71 o 
  -5   3   7      494.87      471.32     13.81 o 
  -4   3   7      597.82      601.23     24.95 o 
  -3   3   7       85.78       79.39      4.17 o 
  -2   3   7      135.85      145.59      8.25 o 
  -1   3   7      554.88      508.71     13.29 o 
   0   3   7        0.02        8.95      3.25 o 
   1   3   7       32.97       30.86      2.83 o 
   2   3   7       75.55       80.53      3.52 o 
   3   3   7       60.55       67.66      3.65 o 
   4   3   7       25.11       23.33      3.25 o 
   5   3   7       45.81       44.34      3.44 o 
   6   3   7       34.94       33.22      3.51 o 
   7   3   7       35.18       35.22      4.96 o 
   8   3   7        4.32        9.40      2.33 o 
   9   3   7      167.65      152.00     12.12 o 
  10   3   7       20.56       13.45      6.95 o 
 -16   4   7        2.90        3.20      2.19 o 
 -15   4   7        0.19        1.65      2.07 o 
 -14   4   7        9.37       17.13      4.10 o 
 -13   4   7       18.47        8.03      2.94 o 
 -12   4   7        4.28        5.29      2.43 o 
 -11   4   7       27.53       24.31      2.76 o 
 -10   4   7       43.72       38.03      6.11 o 
  -9   4   7      210.43      206.01     11.97 o 
  -8   4   7       53.77       58.87      5.70 o 
  -7   4   7       51.09       45.26      6.38 o 
  -6   4   7       41.72       39.94      5.57 o 
  -5   4   7        9.42        9.48      2.98 o 
  -4   4   7       94.72       98.83      6.20 o 
  -3   4   7        0.28        4.13      2.22 o 
  -2   4   7        2.79       10.35      2.93 o 
  -1   4   7        2.48        6.18      2.61 o 
   0   4   7       35.38       33.02      3.49 o 
   1   4   7        4.88        9.10      2.44 o 
   2   4   7        4.93        7.24      2.84 o 
   3   4   7        8.73        8.00      2.47 o 
   4   4   7        3.45        4.48      1.95 o 
   5   4   7        5.56        8.31      2.20 o 
   6   4   7       30.72       41.17      8.27 o 
   7   4   7       62.15       55.29      4.62 o 
   8   4   7       22.14       18.76      5.43 o 
   9   4   7       79.20       91.70     15.13 o 
 -14   5   7       77.82       92.33     16.58 o 
 -13   5   7        3.55       10.40      6.62 o 
 -12   5   7       23.43       22.30      7.18 o 
 -11   5   7      104.56      126.46     12.88 o 
 -10   5   7        0.46       12.58      3.93 o 
  -9   5   7        5.48       16.61      5.73 o 
  -8   5   7      116.01      118.97      4.96 o 
  -7   5   7       58.45       48.29      5.69 o 
  -6   5   7       22.90       20.52      3.36 o 
  -5   5   7      199.87      199.51     15.71 o 
  -4   5   7      235.63      237.01      9.32 o 
  -3   5   7        0.93       13.66      5.80 o 
  -2   5   7        6.54       14.45      5.62 o 
  -1   5   7      331.70      290.03     11.15 o 
   0   5   7        8.45       10.48      3.25 o 
   1   5   7       16.93       18.71      3.83 o 
   2   5   7       20.55       23.18      6.30 o 
   3   5   7        8.98       10.10      2.75 o 
   4   5   7       25.11       26.58      4.85 o 
   5   5   7       77.80      113.37      7.93 o 
   6   5   7       54.66       64.72     13.13 o 
   7   5   7        9.17       14.19      8.21 o 
 -13   6   7        4.93        8.07      3.10 o 
 -12   6   7        3.53       10.77      4.69 o 
 -11   6   7        0.47        9.79      7.89 o 
 -10   6   7        4.50       10.07      2.98 o 
  -9   6   7      184.13      231.56      7.68 o 
  -8   6   7      146.27      146.67     19.53 o 
  -7   6   7        2.30        5.93      2.57 o 
  -6   6   7       56.62       51.60      5.35 o 
  -5   6   7       13.13       20.87      2.86 o 
  -4   6   7        2.23        9.12      2.86 o 
  -3   6   7       12.09       21.55      3.15 o 
  -2   6   7        0.00       15.64      4.40 o 
  -1   6   7        5.25        4.57      3.65 o 
   0   6   7        9.99        7.74      3.55 o 
   1   6   7        0.01       10.92      3.45 o 
   2   6   7        0.02        8.71      5.13 o 
   3   6   7        0.00        6.60      2.54 o 
   4   6   7        0.45        6.47      2.55 o 
   5   6   7       54.27       65.68     16.73 o 
   6   6   7        4.63       10.41      3.65 o 
 -10   7   7        8.12        9.48      2.64 o 
  -9   7   7        7.31       12.51      3.46 o 
  -8   7   7       24.58       50.02      8.31 o 
  -7   7   7       23.07       33.51     13.79 o 
  -6   7   7        5.30        8.17      4.40 o 
  -5   7   7       68.36       67.66      6.61 o 
  -4   7   7        2.20        7.27      2.26 o 
  -3   7   7       34.20       27.80      4.87 o 
  -2   7   7       17.36       16.08      3.52 o 
  -1   7   7      116.40      106.27     11.44 o 
   0   7   7        0.09       10.16      2.45 o 
   1   7   7       11.57       24.77      4.09 o 
   2   7   7       12.63       17.50      2.97 o 
   3   7   7        1.81       17.56      4.46 o 
 -17   0   8      137.04      137.24     17.97 o 
 -16   0   8       71.59       97.61     13.20 o 
 -15   0   8       19.37       19.49      3.96 o 
 -14   0   8      249.87      252.94      9.91 o 
 -13   0   8       78.21       73.35      8.33 o 
 -12   0   8       78.21       82.72      7.18 o 
 -11   0   8      456.55      503.90     19.98 o 
 -10   0   8       25.43       29.94      2.64 o 
  -9   0   8      110.06      100.89      9.18 o 
  -8   0   8      783.44      830.05     44.72 o 
  -7   0   8        9.01       10.47      7.30 o 
  -6   0   8       86.10       84.79      4.06 o 
  -5   0   8      655.61      665.71     30.49 o 
  -4   0   8     1545.43     1483.67     58.55 o 
  -3   0   8       32.13       35.35      3.23 o 
  -2   0   8        9.55       17.65      4.89 o 
  -1   0   8      196.50      216.24     13.08 o 
   0   0   8      320.48      319.37     20.30 o 
   1   0   8       46.70       23.49      4.81 o 
   2   0   8      154.96      131.73     10.34 o 
   3   0   8      149.68      136.89      9.90 o 
   4   0   8        8.95        7.32      8.01 o 
   5   0   8       48.01       55.91      8.03 o 
   6   0   8      122.41      141.05     19.03 o 
   7   0   8      121.85      119.25     18.35 o 
   8   0   8      119.11      109.02     16.36 o 
   9   0   8        0.02        3.49      2.01 o 
 -17   1   8        0.13        5.85      3.37 o 
 -16   1   8        0.25        0.39      2.36 o 
 -15   1   8        4.77        4.70      1.71 o 
 -14   1   8        3.55        9.61      2.15 o 
 -13   1   8        1.17        9.63      1.77 o 
 -12   1   8        1.71        9.22      2.28 o 
 -11   1   8       19.89       15.93      2.17 o 
 -10   1   8        5.68        5.50      2.66 o 
  -9   1   8       60.38       55.07      3.06 o 
  -8   1   8       15.36       17.12      2.71 o 
  -7   1   8        0.26        8.65      2.16 o 
  -6   1   8       39.17       34.31      3.94 o 
  -5   1   8        4.01        8.63      2.07 o 
  -4   1   8        6.56       11.58      2.37 o 
  -3   1   8        5.64        7.01      2.80 o 
  -2   1   8       20.83       16.67      2.35 o 
  -1   1   8        1.29        2.97      1.53 o 
   0   1   8       14.84       14.34      2.44 o 
   1   1   8        2.28        6.40      1.87 o 
   2   1   8        0.33        3.92      1.94 o 
   3   1   8       12.41       10.33      4.03 o 
   4   1   8        0.63        4.94      1.55 o 
   5   1   8        4.65        6.04      1.81 o 
   6   1   8        0.00        2.52      1.74 o 
   7   1   8        4.26        4.89      2.37 o 
   8   1   8       20.89       13.17      2.57 o 
   9   1   8        0.05        2.95      1.88 o 
 -16   2   8        5.10       17.41      4.72 o 
 -15   2   8       27.13       30.01      7.26 o 
 -14   2   8      315.42      319.71      7.61 o 
 -13   2   8       84.74       77.57      5.22 o 
 -12   2   8       86.17       77.92      4.68 o 
 -11   2   8      437.30      459.11     10.14 o 
 -10   2   8       93.06      105.88      4.18 o 
  -9   2   8       23.40       34.15      4.94 o 
  -8   2   8      317.86      332.27      9.41 o 
  -7   2   8        0.15        1.38      1.82 o 
  -6   2   8       38.97       39.84      3.71 o 
  -5   2   8      187.55      202.76     10.15 o 
  -4   2   8      648.69      619.86     27.94 o 
  -3   2   8       69.38       69.66      9.61 o 
  -2   2   8       37.30       29.60      3.62 o 
  -1   2   8      207.31      217.19     11.39 o 
   0   2   8      435.29      461.20     19.47 o 
   1   2   8       28.93       22.91      3.17 o 
   2   2   8       99.11      103.49      6.37 o 
   3   2   8      123.41      138.46      7.77 o 
   4   2   8       10.10       14.67      3.18 o 
   5   2   8        8.03        4.91      3.22 o 
   6   2   8      129.60      139.99      9.92 o 
   7   2   8       25.86       19.03      5.28 o 
   8   2   8       50.73       43.05      7.87 o 
 -16   3   8        0.81       12.59      2.92 o 
 -15   3   8        3.00        4.04      1.66 o 
 -14   3   8        0.22        4.02      2.06 o 
 -13   3   8       22.14       24.52      7.68 o 
 -12   3   8        8.90       18.27      2.84 o 
 -11   3   8        8.92       15.04      2.36 o 
 -10   3   8       32.28       31.27      2.97 o 
  -9   3   8      138.83      137.54      4.97 o 
  -8   3   8        3.24        4.00      2.14 o 
  -7   3   8        3.93       10.72      2.66 o 
  -6   3   8        8.55        4.79      2.45 o 
  -5   3   8        4.23        7.69      2.62 o 
  -4   3   8       16.46       22.63      3.26 o 
  -3   3   8       97.89       91.41      4.78 o 
  -2   3   8       59.84       56.65      3.97 o 
  -1   3   8        0.98        4.18      2.75 o 
   0   3   8       22.75       13.20      2.70 o 
   1   3   8       47.08       45.04      5.51 o 
   2   3   8        6.25        8.96      2.90 o 
   3   3   8        2.66       15.88      2.96 o 
   4   3   8        0.04       10.37      6.66 o 
   5   3   8        0.95       10.81      3.68 o 
   6   3   8        2.72        8.39      2.94 o 
   7   3   8        6.75        9.85      2.92 o 
   8   3   8       54.88       36.91     11.36 o 
 -15   4   8        0.27        7.66      2.15 o 
 -14   4   8      203.30      208.09     18.71 o 
 -13   4   8       47.70       33.48     10.98 o 
 -12   4   8       48.72       43.26      7.55 o 
 -11   4   8      190.24      183.49      6.91 o 
 -10   4   8       32.14       39.56      6.42 o 
  -9   4   8       17.61       17.31      2.33 o 
  -8   4   8      137.11      152.92      8.90 o 
  -7   4   8       15.52       15.96      4.63 o 
  -6   4   8        1.91        8.50      2.46 o 
  -5   4   8        5.61        8.07      3.11 o 
  -4   4   8       98.89      113.00     10.60 o 
  -3   4   8      223.31      251.33      7.71 o 
  -2   4   8       62.79       62.30      4.44 o 
  -1   4   8       47.29       51.40      9.21 o 
   0   4   8      271.72      270.54     12.06 o 
   1   4   8       38.51       28.00      3.67 o 
   2   4   8       43.23       63.55      6.23 o 
   3   4   8       45.60       60.03     11.77 o 
   4   4   8        0.90        2.39      1.92 o 
   5   4   8        0.14        8.85      2.26 o 
   6   4   8      173.75      227.16     26.54 o 
   7   4   8        0.01       11.05      3.25 o 
 -13   5   8       29.48       12.79      4.09 o 
 -12   5   8        4.10       15.65     10.55 o 
 -11   5   8        0.28        6.63      4.47 o 
 -10   5   8        0.81        7.05      2.38 o 
  -9   5   8       13.42       14.27      7.28 o 
  -8   5   8       23.45       26.89      5.52 o 
  -7   5   8       85.11       80.97      4.09 o 
  -6   5   8        0.53        8.51      6.33 o 
  -5   5   8       50.16       50.17      7.32 o 
  -4   5   8       51.08       45.31      4.16 o 
  -3   5   8       69.14       59.25      3.99 o 
  -2   5   8       33.50       52.14      7.67 o 
  -1   5   8        5.75       13.77      3.70 o 
   0   5   8        5.73        6.71      2.78 o 
   1   5   8       12.30       12.55      2.76 o 
   2   5   8        5.04        9.70      4.55 o 
   3   5   8        0.44        7.26      4.19 o 
   4   5   8        3.44        9.04      4.40 o 
   5   5   8        1.84        8.36      2.36 o 
 -11   6   8       80.15      107.71     17.31 o 
 -10   6   8        2.32        8.69      3.86 o 
  -9   6   8        2.87       11.91      7.39 o 
  -8   6   8       20.73       10.59      9.66 o 
  -7   6   8       93.27       87.86      6.46 o 
  -6   6   8        0.24        6.24      1.97 o 
  -5   6   8        5.84        7.53      2.18 o 
  -4   6   8       41.27       41.04      4.24 o 
  -3   6   8       48.66       53.01     11.38 o 
  -2   6   8        5.16        5.86      2.42 o 
  -1   6   8       41.81       46.26      5.89 o 
   0   6   8       55.82       41.31      8.15 o 
   1   6   8       16.37       11.98      2.56 o 
   2   6   8       29.49       36.15      4.72 o 
   3   6   8       14.81       25.94      5.04 o 
  -6   7   8        0.70        6.03      5.05 o 
  -5   7   8       25.29       30.96      6.92 o 
  -4   7   8       13.71       12.79      2.98 o 
  -3   7   8       12.04       22.31      4.21 o 
  -2   7   8        9.59       14.25      4.30 o 
  -1   7   8        2.95        8.60      3.73 o 
 -16   1   9       93.23      114.60     24.02 o 
 -15   1   9        9.40        5.62      1.82 o 
 -14   1   9      116.86      124.89      9.42 o 
 -13   1   9      143.17      155.97      6.07 o 
 -12   1   9       29.02       29.69      9.69 o 
 -11   1   9      199.85      232.46     13.96 o 
 -10   1   9      137.48      144.96     13.00 o 
  -9   1   9        1.07       14.60      5.51 o 
  -8   1   9      301.66      293.48      9.99 o 
  -7   1   9      116.27      123.11     21.58 o 
  -6   1   9        2.15       14.40      7.62 o 
  -5   1   9       47.77       43.65      7.67 o 
  -4   1   9       24.83       23.16      2.86 o 
  -3   1   9      542.51      507.70     19.49 o 
  -2   1   9       23.28       26.19      6.08 o 
  -1   1   9        1.83        5.06      2.69 o 
   0   1   9      313.37      334.16      8.88 o 
   1   1   9      140.04      138.71     12.69 o 
   2   1   9      345.41      325.29     23.48 o 
   3   1   9      121.95      139.23     10.96 o 
   4   1   9        2.33        5.60      5.28 o 
   5   1   9       13.40       15.19      3.45 o 
   6   1   9       14.39        9.56      3.71 o 
   7   1   9       57.39       52.41     11.66 o 
 -15   2   9        4.40        7.45      2.80 o 
 -14   2   9        7.39       23.82      5.87 o 
 -13   2   9        0.04       12.34      3.90 o 
 -12   2   9        0.62       12.90      4.22 o 
 -11   2   9        3.87       10.77      4.78 o 
 -10   2   9       32.67       35.56     10.42 o 
  -9   2   9        2.47        6.66      2.34 o 
  -8   2   9       18.13       12.75      2.27 o 
  -7   2   9       35.05       36.88      2.76 o 
  -6   2   9       62.74       71.27      5.60 o 
  -5   2   9       10.41       10.53      2.51 o 
  -4   2   9      120.78      122.98     11.41 o 
  -3   2   9       81.23       79.29      6.27 o 
  -2   2   9        3.01        4.54      2.77 o 
  -1   2   9        0.05        4.62      3.00 o 
   0   2   9       13.23       18.14      2.56 o 
   1   2   9        0.14        4.26      4.07 o 
   2   2   9        9.83        6.10      3.38 o 
   3   2   9        5.01        3.17      2.55 o 
   4   2   9        8.01        6.82      2.20 o 
   5   2   9        0.00        0.45      2.01 o 
   6   2   9        0.03        5.30      2.54 o 
 -14   3   9       67.26       67.30     10.69 o 
 -13   3   9      196.95      225.21     20.07 o 
 -12   3   9        8.76        7.45      3.01 o 
 -11   3   9      130.46      149.28      5.73 o 
 -10   3   9      119.68      124.63      4.84 o 
  -9   3   9        2.53        4.07      2.44 o 
  -8   3   9       25.51       26.66      3.57 o 
  -7   3   9      132.33      157.67      8.31 o 
  -6   3   9       16.81       18.84      2.54 o 
  -5   3   9        6.45        8.45      2.50 o 
  -4   3   9       22.66       23.04      3.79 o 
  -3   3   9      156.31      164.73      9.30 o 
  -2   3   9       11.61       10.21      3.92 o 
  -1   3   9       86.37       85.79      6.74 o 
   0   3   9      159.49      192.93      5.91 o 
   1   3   9      101.39       97.13      8.17 o 
   2   3   9      157.14      151.13     11.93 o 
   3   3   9       58.33       57.06      4.95 o 
   4   3   9        2.54        4.85      2.99 o 
   5   3   9       22.31       12.28      6.42 o 
 -13   4   9        6.02       13.04      2.62 o 
 -12   4   9       21.26       14.15      3.65 o 
 -11   4   9        0.23       10.36      2.46 o 
 -10   4   9        6.85        9.16      2.06 o 
  -9   4   9        0.67        4.41      1.64 o 
  -8   4   9        2.67       10.62      2.21 o 
  -7   4   9       11.77       13.19      2.98 o 
  -6   4   9       37.56       50.86      6.72 o 
  -5   4   9        2.65        6.86      2.90 o 
  -4   4   9      105.29      131.54      8.74 o 
  -3   4   9      119.52      105.16      7.34 o 
  -2   4   9       33.60       26.41      2.82 o 
  -1   4   9        0.40       12.35      6.05 o 
   0   4   9        0.00       10.16      2.96 o 
   1   4   9       11.00       12.62      3.24 o 
   2   4   9        4.71        7.95      2.45 o 
   3   4   9        1.13       16.30      3.02 o 
   4   4   9        6.24        8.45      6.05 o 
 -11   5   9       83.80       92.77     16.57 o 
 -10   5   9       52.26       54.74      6.58 o 
  -9   5   9       29.95       40.75      6.65 o 
  -8   5   9        0.37        3.78      2.62 o 
  -7   5   9      127.88      134.19      9.19 o 
  -6   5   9        5.11       13.64      2.64 o 
  -5   5   9        1.08       11.56      3.30 o 
  -4   5   9        8.63       15.98      3.24 o 
  -3   5   9       68.31       89.66      7.24 o 
  -2   5   9       31.79       29.28      4.51 o 
  -1   5   9      101.39      111.65      9.29 o 
   0   5   9       30.38       25.23      7.53 o 
   1   5   9        9.93       10.98      2.57 o 
   2   5   9       61.12       55.15      7.72 o 
  -7   6   9        1.12        5.67      4.05 o 
  -6   6   9        0.45        4.38      1.90 o 
  -5   6   9        4.88       15.21      3.45 o 
  -4   6   9       47.76       34.30      5.25 o 
  -3   6   9        6.10        8.58      2.39 o 
  -2   6   9       61.71       58.99      8.00 o 
 -14   0  10       30.53       19.39      4.33 o 
 -13   0  10        6.60       22.42      5.19 o 
 -12   0  10       26.95       54.18      8.95 o 
 -11   0  10      105.21      117.40     12.98 o 
 -10   0  10      131.55      135.40      8.14 o 
  -9   0  10       28.27       28.32      5.04 o 
  -8   0  10        3.17        7.96      3.93 o 
  -6   0  10       44.83       40.81      5.78 o 
  -5   0  10      138.74      112.51      8.70 o 
  -4   0  10      326.41      388.63     13.81 o 
  -3   0  10       63.19       82.62      7.30 o 
  -2   0  10       10.56       14.97      5.16 o 
  -1   0  10      142.12      144.83     12.54 o 
   0   0  10       30.16       41.40      9.44 o 
   1   0  10       31.32        1.20      8.82 o 
   2   0  10        2.42       12.41      8.82 o 
   3   0  10      228.11      231.90     33.09 o 
   4   0  10        2.14       22.69     11.58 o 
 -14   1  10        0.42        7.70      2.34 o 
 -13   1  10        8.68       17.06      2.66 o 
 -12   1  10        3.02        5.44      4.54 o 
 -11   1  10        0.42        7.92      4.19 o 
 -10   1  10        1.60        8.19      2.23 o 
  -9   1  10       11.09       24.77      3.96 o 
  -8   1  10        4.47        7.02      7.30 o 
  -7   1  10        0.53        8.02      6.11 o 
  -6   1  10        1.28        7.22      3.08 o 
  -5   1  10        2.27        5.11      3.49 o 
  -4   1  10        0.98       12.78      5.15 o 
  -3   1  10       22.65       31.62     13.18 o 
  -2   1  10       24.03       21.57     13.27 o 
  -1   1  10       19.94       21.02     13.50 o 
   0   1  10        7.86       13.75      6.38 o 
   1   1  10       25.36       22.64     15.55 o 
   2   1  10        0.19        3.18      6.03 o 
   3   1  10        1.13       -4.20      5.85 o 
   4   1  10        1.25       21.67     42.38 o 
 -13   2  10       25.32       22.50     10.29 o 
 -12   2  10       68.48       91.09      9.14 o 
 -11   2  10       55.59       64.05      7.01 o 
 -10   2  10       80.87       79.23      7.34 o 
  -9   2  10       30.16       25.45      2.96 o 
  -8   2  10       12.37        7.72      6.18 o 
  -7   2  10       54.97       49.70      4.46 o 
  -6   2  10       72.55       67.26      6.44 o 
  -5   2  10        4.21        4.24      3.24 o 
  -4   2  10      197.03      218.29      8.49 o 
  -3   2  10      102.41      128.97      7.22 o 
  -2   2  10       17.99       34.42      4.86 o 
  -1   2  10      106.48      123.48      7.49 o 
   0   2  10       54.13       81.42     15.94 o 
   1   2  10       32.01       33.45      6.20 o 
   2   2  10        0.80        7.01      5.25 o 
   3   2  10      133.30      108.99     26.39 o 
 -12   3  10        1.67       13.22      2.99 o 
 -11   3  10        1.59       15.59      2.88 o 
 -10   3  10        0.37        6.55      2.40 o 
  -9   3  10        6.67       11.00      3.66 o 
  -8   3  10        2.28       11.25      2.93 o 
  -7   3  10       28.43       24.68      5.19 o 
  -6   3  10        0.32       10.60      6.91 o 
  -5   3  10       14.74       24.91      5.00 o 
  -4   3  10        8.00       13.13      2.17 o 
  -3   3  10       23.60       29.81      3.83 o 
  -2   3  10       98.36       82.96      8.12 o 
  -1   3  10        3.62        8.08      2.42 o 
   0   3  10       26.24       32.93      5.95 o 
   1   3  10       55.78       67.11      6.55 o 
   2   3  10        4.98        5.79      1.89 o 
 -10   4  10       57.43       67.72      7.19 o 
  -9   4  10       18.68       31.59     10.77 o 
  -8   4  10       48.25       45.69      4.87 o 
  -7   4  10        1.91        8.16      4.37 o 
  -6   4  10      168.34      195.15     21.84 o 
  -5   4  10       16.69       17.85      3.39 o 
  -4   4  10       25.92       19.72      4.07 o 
  -3   4  10       41.85       42.60      4.86 o 
  -2   4  10       50.71       55.54      9.57 o 
  -1   4  10       53.79       59.77     10.78 o 
   0   4  10       57.25       55.60     13.81 o 
  -6   5  10        1.09        1.44      2.19 o 
  -5   5  10       10.67        8.48      9.61 o 
  -4   5  10       32.66       30.80      5.13 o 
 -11   1  11       34.47       48.25      8.11 o 
 -10   1  11      172.66      192.31     17.64 o 
  -9   1  11      121.44      141.89     18.10 o 
  -8   1  11        5.12        4.47      2.48 o 
  -7   1  11      105.13      112.53     11.14 o 
  -6   1  11       28.96       42.15      9.56 o 
  -5   1  11       11.08       21.19      5.83 o 
  -4   1  11        0.07       21.66      8.53 o 
  -3   1  11      276.75      352.08     32.10 o 
  -2   1  11        2.77        3.83      3.85 o 
  -1   1  11       24.06       15.83      4.04 o 
   0   1  11       68.97       66.67     11.87 o 
 -10   2  11        1.79        4.95      3.69 o 
  -9   2  11        1.24        7.06      2.20 o 
  -8   2  11       13.93        9.32      2.52 o 
  -7   2  11        6.76        9.04      2.69 o 
  -6   2  11       25.73       38.87      6.56 o 
  -5   2  11       13.70       14.19      3.47 o 
  -4   2  11       18.35       13.70      5.91 o 
  -3   2  11       41.57       51.18      7.70 o 
  -2   2  11        4.67       12.86      4.39 o 
  -1   2  11        0.47       10.07      4.77 o 
  -7   3  11      113.80      122.83     19.20 o 
  -6   3  11        6.51       11.16     10.69 o 
  -5   3  11       20.20       20.38      4.91 o 
  -4   3  11       32.79       30.55      7.60 o 
                                                 
